# Supplementary material for: Clinical management and outcome of patients with advanced NSCLC carrying EGFR mutations in Spain
Source: BMC Cancer. 2018 Jan 30;18:106. doi: 10.1186/s12885-018-4004-7 (PMC5791371; doi:10.1186/s12885-018-4004-7)
Supplement: Additional file 1: — Datasets supporting the study findings. (XLSX 269 kb) [file 12885_2018_4004_MOESM1_ESM.xlsx]

## Sheet: Etiquetas
VARIABLE	ETIQUETA	ID_1	FORMAT_1	ID_2	FORMAT_2	ID_3	FORMAT_3	ID_4	FORMAT_4	ID_5	FORMAT_5	ID_6	FORMAT_6	ID_7	FORMAT_7	ID_8	FORMAT_8	ID_9	FORMAT_9	ID_10	FORMAT_10
_1L	1a línea
_1M	Tto de mantenimiento
_2L	2a línea
_3L	3a línea
_4L	4a línea
ASINT	Presencia de síntomas/signos al diagnóstico de enfermedad avanzada	0	Sí	1	Asintomático
ASTEN	Astenia	0	No	1	Astenia
CAM	Tamaño hospital según el número de camas	1	Pequeño: Hasta 250 camas	2	Mediano: De 251-650 camas	3	Grande: >650 camas
CICL	Número de ciclos (QT)
CIRUGIA	Cirugía	0	No	1	Sí
COMENTARIOS	Comentarios
COMUNES	Mutaciones sensibilizantes	1	Comunes	2	No comunes
CRITEX1	Criterio Exclusión 1	1	Sí	2	No
CRITEX2	Criterio Exclusión 2	1	Sí	2	No
CRITIN1	Criterio Inclusión 1	1	Sí	2	No
CRITIN2	Criterio Inclusión 2	1	Sí	2	No
CRITIN3	Criterio Inclusión 3	1	Sí	2	No
CRITIN4	Criterio Inclusión 4	1	Sí	2	No
CRITIN5	Criterio Inclusión 5	1	Sí	2	No
CV	Enf. Cardiovascular	0	No	1	Enf. Cardiovascular
DEL19	Deleción Exón 19	1	Sí	2	Desconocido
DEPER	Derrame pericardico	0	No	1	Derrame pericárdico
DERRP	Derrame pleural	0	No	1	Derrame pleural
DFRAC	Dosis por fracción
DIAB	Diabetes	0	No	1	Diabetes
DIASR	Dias totales de tratamiento
DISF	Disfagia	0	No	1	Disfagia
DISNEA	Disnea	0	No	1	Disnea
DOLTOR	Dolor torácico	0	No	1	Dolor torácico
DOSIS	Dosis
DOSRED	Dosis reducción
DTOT	Dosis total
EDAD	Edad (años)
EFIC	Evaluables por eficacia	0	No	1	Sí
EPOC	Enfermedades concomitantes	0	No	1	EPOC
ESTAD	Estadio avanzado al diagnóstico inicial	1	Sí	2	No
ESTADIO	Estadio
ETNICO	Origen étnico	1	Caucásico	2	Asiático	3	Africano
EVENTO	Con Progresión	1	Sí	2	No
EX	Exón
EXF	Ex fumador	1	Leve: <5 paquetes/año	2	Moderado: 5-15 paquetes/año	3	Intenso: >15 paquetes/año
EXTIP18	Tipo Exón 18	1	G719A	2	G719C	3	G719S	4	G719X	5	Otro	6	G7915
EXTIP19	Tipo Exón 19	5	E746_A750	12	E746-S752insV	14	L747-A750insP	17	L747-S752	22	L757-A750insP	25	E746-A740	99	Tipo deleción no indicada
EXTIP20	Tipo Exón 20	1	S768I	4	Inserción Exón 20	9	D770-N771insG
EXTIP21	Tipo Exón 21	2	L858R	4	L861Q	6	L858Q	8	E829Q	9	R836C	10	T854S
F1	Fármaco 1
FA1	Fármaco 1
FCCBT	Fecha de obtención de resultados
FCIRUG	Fecha de cirugía
FCRAD	Fecha inicio radioterapia
FDIAINI	Fecha diagnóstico inicial
FECAVAN	Fecha dlagnóstico del estadio avanzado
FECNAC	Fecha nacimiento
FECREC	Fecha visita selección
FENVIO	Fecha envio muestra
FEVENTO	Fecha SLP
FF1	Fecha Fin Hosp. 1
FF2	Fecha Fin Hosp. 2
FF3	Fecha Fin Hosp. 3
FFALL	Fecha de fallecimiento
FFIN	Fecha Fin TRATAMIENTO DE PRIMERA LINEA
FFINRAD	Fecha Fin Radioterapia
FI1	Fecha inicio Hosp. 1
FI2	Fecha inicio Hosp. 2
FI3	Fecha inicio Hosp. 3
FINI	Fecha Inicio TRATAMIENTO DE PRIMERA LINEA
FINTT	Ha finalizado el tratamiento	1	Sí	2	No
FPROG	Fecha progresion
FS1	Fecha Servicio 1
FS2	Fecha Servicio 2
FS3	Fecha Servicio 3
FUM	Fumador actual	1	Leve: <5 paquetes/año	2	Moderado: 5-15 paquetes/año	3	Intenso: >15 paquetes/año
GENER	Nombre genérico del compuesto Tratamiento 1a linea
GRADIF	Grado de diferenciación	1	G1. Bien diferenciado	2	G2. Moderadamente diferenciado	3	G3. Pobremente diferenciado	4	G4. Indiferenciado	5	No valorable
HEMOPT	Hemoptisis	0	No	1	Hemoptisis
HEPAT	lnsuficiencia hepatica	0	No	1	Insuficiencia hepática
HIG	Higado	0	No	1	Hígado
HOSP	Numero de hospitalizacione
HTA	HTA	0	No	1	HTA
HUESO	Hueso	0	No	1	Hueso
LAB	Laboratorio que determinó el EGFR	1	Laboratorio interno	2	Laboratorio externo
LINF	Ganglios linfaticos	0	No	1	Ganglios linfáticos
LOCALT	Localización del tumor primario	0	No	1	Lóbulo superior derecho	2	Lóbulo superior izquierdo	3	Lóbulo inferior izquierdo	4	Lóbulo inferior derecho	5	Lóbulo medio derecho	6	Parahiliar derecha
LOCTPM	Localización del tumor primario o metastásico	1	Pulmón	2	Ganglio	3	Derrame pleural	4	Metástasis hepática	5	Biopsia (tejido)	6	Citología	7	Otras	15	Pulmón y Biopsia	23	Ganglio y Derrame pleural	36	Derrane pleural y Citología
MESES_SG	Meses Supervivencia Global
MESES_SLP	Meses SLP
METESPE	Otra Metodología para el analisis de Ia mutaci6n del EGFR
MH1	Motivo hospitalizacion 1
MJRSP	Mejor respuesta al tratamiento	1	Respuesta completa	2	Respuesta parcial	3	Enfermedad Estable	4	Progresión de la enfermedad
MRAD	Motivo radioterapia
MT1	Metodología para el análisis de la mutación del EGFR	0	No	1	Kit de Qiagen Therascreen (ARMS)
MT2	Metodología para el análisis de la mutación del EGFR	0	No	1	Kit de Pirosecuenciación
MT3	Metodología para el análisis de la mutación del EGFR	0	No	1	Pirosecuenciación (sin kit)
MT4	Metodología para el análisis de la mutación del EGFR	0	No	1	PCR clamps con PNAs
MT5	Metodología para el análisis de la mutación del EGFR	0	No	1	PCR digital
MT6	Metodología para el análisis de la mutación del EGFR	0	No	1	HRCPCR
MT7	Metodología para el análisis de la mutación del EGFR	0	No	1	Kit de EGFR de Cobas® (Roche)
MT8	Metodología para el análisis de la mutación del EGFR	0	No	1	Secuenciación directa
MT9	Metodología para el análisis de la mutación del EGFR	0	No	1	Discriminación alélica detectada por fluorescencia
MT10	Metodología para el análisis de la mutación del EGFR	0	No	1	Análisis de longitud de productos de PCR fluorescentes
MT11	Metodología para el análisis de la mutación del EGFR	0	No	1	DHPLC
MT12	Metodología para el análisis de la mutación del EGFR	0	No	1	PCR y restricción enzimática
MT13	Metodología para el análisis de la mutación del EGFR	0	No	1	No especificada
MT14	Metodología para el análisis de la mutación del EGFR	0	No	1	PCR en tiempo real
MT16	Metodología para el análisis de la mutación del EGFR	0	No	1	Doble PCR
MTCIR	Motivo cirugia
MTFIN	Motivo de finalización del tratamiento	1	Progresión	2	Cumplimiento del régimen	3	Toxicidad	4	Otros
MTRED	Motivo reducción dosis
MTTO	Meses de tratamiento
MUERTE	Fallecido	1	Sí	2	No
MUESTRA	Tipo de muestra	1	Biopsia(tejido)	2	Citología	3	Muestra de sangre
MUR	MUR
MUTSENS	Mutaciones	1	Mutaciones sensibilizantes	2	Mutaciones no sensibilizantes	3	Mutaciones de significado incierto
NLOCMET	Número total de localizaciones metastásicas
NUMPAC	ID Paciente
ORIGEN	Origen del tejido empleado para la determinación del EGFR	1	Tumor primario	2	Metastásico	12	Tumor primario y metastásico
OTCONC	Otras enfermedades concomitantes	0	No	1	Otras
OTESPE	Otras enfermedades concomitantes especificar
OTR2	Otras Localización de las lesiones metastasicas	0	No	1	Otras
OTRAESPE	Otras Localización de las lesiones metastasicas especificar
OTRESPE	Otro origen etnico
OTROESPE	Otros sintomas/signos diagnóstico de enfermedad avanzada (basales) especificar
OTSINT	Otros sintomas/signos al diagnóstico de enfermedad avanzada (basales)	0	No	1	Otros
PCR_BASED	RT-PCR-based tests
PERDPE	Perdida de peso	0	No	1	Pérdida de peso
PIEL	Piel/Tejidos blandos	0	No	1	Piel/Tejidos blandos
PIMAG	Numero de pruebas diagnosticas de imagen
PLEU	Pleura	0	No	1	Pleura
POBEVA	Evaluables
POBINC	Número de pacientes
POBL	Según población cubierta	1	Pequeño: 0 a 250.000 habitantes	2	Mediano: 250.000 a 500.000 habitantes	3	Grande: Más de 500.000 habitantes
PROG	Progresado
PSECOG	Estado funcional al diagnóstico de enfermedad avanzada (PS/ECOG):	0	ECOG 0	1	ECOG 1	2	ECOG 2	3	ECOG 3	4	ECOG 4
PSECOG_AGRUP	Estado funcional al diagnóstico de enfermedad avanzada (PS/ECOG):
PTOR	Pared torácica	0	No	1	Pared torácica
PULM	Localización de las lesiones metastásicas	0	No	1	Pulmón
RADIOTERAPIA	Radioterapia	0	No	1	Sí
RADIO_CIRUGIA	Cirugía y Radioterapia	0	Sin radioterapia y sin cirugía	1	Sólo radioterapia	2	Sólo cirugía	3	Ambas
REDUC	Reducción de dosis	1	Sí	2	No
RENAL	Insuficiencia renal	0	No	1	Insuficiencia renal
SEC_DIRECTA	ABSTRACT: RT-PCR-based tests 87.9% (Therascreen EGFR PCR KitTM 51.5%)
SEMTTO	Semanas Tratamiento
SEXO	Sexo	1	Varón	2	Mujer
SNC	SNC	0	No	1	SNC
SUBTIPO	Subtipo Tratamiento
SUBTIPO_QT	Tipo QT
SUBTIPO_QT_TKI	Tipo QT+TKI
SUBTIPO_TKI	Tipo TKI
SUP	Supervivencia al finalizar el seguimiento	1	Vivo sin progresión de la enfermedad	2	Vivo con progresión de la enfermedad	3	Fallecido	4	Pérdida de seguimiento
SUPR	Suprarrenal	0	No	1	Suprarrenal
TABQ	Tabaquismo	1	No fumador	2	Ex fumador	3	Fumador actual	4	Desconocido
TCE	Tasa de Control de la Enfermedad (TCE)	1	Sí	2	No
TDIAG	Meses entre el diagnóstico inicial y el avanzado
TDIAGAVA	Años desde diagnóstico del estadio avanzado
TDIAGINI	Años desde diagnóstico inicial
TDIAG_IGUAL	La fecha de diagnóstico inicial coincide con la fecha de diagnóstico avanzado	1	Sí	2	No
TE1	Otro tipo de técnica empleada para obtener la muestra	1	PAAF transtorácica	2	PAAF transbronquial/transmucosa	3	Broncoscopia	4	Toracocentesis	5	Ecografía endobronquial (EBuS)	6	Broncoaspirado (BAS)	7	Cepillado bronquial	8	Citología de esputo	9	Lavado broncoalveolar	10	No
TECNESPE	Otro tipo de técnica empleada para obtener la muestra
TECNESPE_CODE	Tipo de técnica empleada para obtener la muestra CODE
TECNICA	Tipo de tecnica empleada para obtener Ia muestra
THISTOL	Tipo histológico	1	Carcinoma epidermoide (escamoso)	2	Carcinoma adenoescamoso	3	Carcinoma de células grandes	4	Adenocarcinoma	5	Otro
TIPCIR	Tipo cirugia
TIPTTO	Tipo de tratamiento anticanceroso recibido
TKI	TKI
TNM	TNM al diagnostico
TOS	TOS	0	No	1	Tos
TOTESPE	Otro Tipo histológico
TOXESPE	Motivo de finalización del tratamiento por Toxicidad especificar
TOXI	Suspendido por toxicidad	1	Sí	2	No
TRATAMIENTO	Tratamiento
TRESP	Días hasta obtención de resultados de la muestra
TRG	Tasa de Respuesta Global (TRG)	1	Sí	2	No
TTO	Tratamiento
TTO1	Tratamiento
TTONCO	Ha recibido algún tratamiento oncológico sistémico para la enfermedad avanzada	1	Sí	2	No
VISITA	Vista
XESPE	Tipo de mutación del EGFR

## Sheet: Paciente
NUMPAC	POBINC	POBEVA	TTONCO	_1L	_1M	_2L	_3L	_4L	FECREC	CRITIN1	CRITIN2	CRITIN3	CRITIN4	CRITIN5	CRITEX1	CRITEX2	ANOMALIAS2	SEXO	FECNAC	PSECOG	ETNICO	OTRESPE	TABQ	EXF	FUM	EPOC	CV	HTA	DIAB	RENAL	HEPAT	OTCONC	OTESPE	ANOMALIAS3	ASINT	DISNEA	ASTEN	DISF	TOS	DOLTOR	PERDPE	HEMOPT	OTSINT	OTROESPE	CAM	POBL	ESTAD	FDIAINI	TNM
0001.01	Incluidos	Evaluables	1	1L		2L			2013-03-13	1	1	1	1	1	2	2		1	1932-09-16	2	1		1			0	0	1	0	1	0	1	DLP/ICC/SAOS		0	1	0	0	1	0	1	0	1	DISFONIA	2	2	1	2010-05-10	T4 N3 M1B
0001.02	Incluidos	Evaluables	1	1L		2L			2013-03-25	1	1	1	1	1	2	2		2	1948-04-10	0	1		1			0	0	0	0	0	0	1	VIRUS HEPATITIS C		0	0	0	0	0	0	0	0	1	DOLOR CERVICO-DORSAL	2	2	1	2010-07-07	T3 N1 M1
0001.03	Incluidos	Evaluables	1	1L	1M	2L	3L		2013-03-13	1	1	1	1	1	2	2		2	1941-04-04	1	1		1			0	0	1	0	0	0	0			0	0	0	0	1	0	0	1	0		2	2	1	2010-04-07	T4NXM1
0001.04	Incluidos	Evaluables	1	1L		2L			2013-03-25	1	1	1	1	1	2	2		1	1948-01-07	0	1		2	3		0	0	0	0	0	0	1	DISLIPEMIA		0	1	0	0	1	0	1	0	0		2	2	1	2011-09-01	T2A N2 M1A
0001.05	Incluidos	Evaluables	1	1L					2013-03-26	1	1	1	1	1	2	2		1	1934-09-20	2	1		3		3	1	0	1	1	0	0	0			0	1	0	0	1	0	0	0	0		2	2	1	2010-12-15	T2 N1 M1A
0001.06	Incluidos	Evaluables	1	1L		2L	3L		2013-04-08	1	1	1	1	1	2	2		1	1957-04-09	0	1		3		3	0	0	0	0	0	0	0		ENF.CONCOMITANTES: N/A	1	0	0	0	0	0	0	0	0		2	2	1	2011-05-11	T4N2M0
0001.07	Incluidos	Evaluables	1	1L					2013-04-19	1	1	1	1	1	2	2		1	1957-07-11	1	1		2	2		0	0	0	0	0	0	1	POLIOMELITIS AGUDA, ESOFAGITIS AGUDA		1	0	0	0	0	0	0	0	0		2	2	1	2010-01-09	T4N3M1B
0001.08	Incluidos	Evaluables	1	1L					2013-04-26	1	1	1	1	1	2	2		1	1927-03-10	0	1		2	3		0	1	1	0	0	0	0			1	0	0	0	0	0	0	0	0		2	2	2	2010-09-02	T4N0M0
0001.09	Incluidos	Evaluables	1	1L					2013-05-03	1	1	1	1	1	2	2		2	1926-10-03	2	1		3		3	0	0	1	0	0	0	1	OSTEOPOROSIS, TRASTORNO DEPRESIVO		0	1	0	0	0	1	0	0	0		2	2	1	2011-03-09	TXN2M1
0001.10	Incluidos	Evaluables	1	1L		2L			2013-05-03	1	1	1	1	1	2	2		2	1951-07-11	0	1		3		1	0	0	0	0	0	0	0		ENF.CONCOMITANTES: NO APLICA	0	0	0	0	0	0	0	0	1	DOLOR SACRO	2	2	1	2011-02-17	T2N2N1B
0002.01	Incluidos	No Evaluables	1	1L					2013-05-08	1	1	2	1	1	2	2		2	1941-03-17	1	1		1			0	0	0	0	0	0	0		NO ENFERMEDADES CONCOMITANTES	0	0	0	0	1	0	0	0	0		3	3	2	2007-04-17	T1N0M0
0002.02	Incluidos	Evaluables	1	1L					2013-05-09	1	1	1	1	1	2	2		2	1932-04-19	2	1		1			0	0	1	0	0	0	1	DISLIPEMIA	FUMADORA PASIVA DURANTE 10 AÑOS	0	0	0	0	0	1	1	0	0		3	3	1	2011-08-18	T1N0M1
0002.03	Incluidos	Evaluables	1	1L		2L	3L		2013-05-08	1	1	1	1	1	2	2		2	1957-03-05	1	1		1			0	0	0	0	0	0	0		NO TRATAMIENTOS CONCOMITANTES	0	0	0	0	0	0	0	0	1	DOLOR ESPALDA DERECHA	3	3	1	2011-01-27	T1N0M1
0002.04	Incluidos	Evaluables	1	1L		2L			2013-05-30	1	1	1	1	1	2	2	EL CONSENTIMIENTO NO ESTA FIRMADO PORQUE EL PACIENTE ES EXITUS	1	1960-02-08	1	1		2	2		0	0	0	0	0	0	0			0	0	0	0	0	0	0	0	1	VISION DOBLE, CEFALEA, MAREOS, VOMITOS, VERTIGO	3	3	1	2011-06-15	T1BN2M1B
0002.05	Incluidos	Evaluables	1	1L					2013-05-10	1	1	1	1	1	2	2	EL CONSENTIMIENTO NO ESTA FIRMADO PORQUE EL PACIENTE ES EXITUS	2	1936-04-02	2	1		1			0	0	0	0	0	0	1	ASMA		0	1	0	0	0	0	0	0	0		3	3	1	2011-11-17	T3N3M1
0002.06	Incluidos	Evaluables	1	1L		2L	3L		2013-05-09	1	1	1	1	1	2	2		2	1950-09-02	1	1		1			0	0	0	0	0	0	0		NO ENFERMEDADES CONCOMITANTES	1	0	0	0	0	0	0	0	0		3	3	1	2011-08-19	T2AN3M1B
0002.07	Incluidos	Evaluables	2						2013-05-31	1	1	1	1	1	2	2	EL CONSENTIMIENTO NO ESTA FIRMADO POR EXITUS DEL PACIENTE	2	1927-05-18	1	1		1			0	0	0	1	0	0	1	NEOPLASIA MAMA (RESPUESTA COMPLETA)	FUMADORA PASIVA	0	1	1	0	1	0	0	0	1	DOLOR LUMBAR, CEFALEA OCASIONAL	3	3	1	2011-12-07	T1AN2M1B
0002.08	Incluidos	Evaluables	1	1L		2L			2013-05-31	1	1	1	1	1	2	2	EL CONSENTIMIENTO NO ESTA FIRMADO POR EXITUS DEL PACIENTE	2	1972-07-12	1	2		1			0	0	0	0	0	0	0		NO ENFERMEDADES CONCOMITANTES	0	0	0	0	0	1	0	0	0		3	3	1	2011-06-21	T2N2M1B
0002.09	Incluidos	Evaluables	1	1L	1M	2L			2013-05-31	1	1	1	1	1	2	2	EL CONSENTIMIENTO NO ESTA FIRMADA POR EXITUS DEL PACIENTE	2	1930-09-01	1	1		1			0	0	1	0	0	0	1	DISLIPEMIA,ARTROSIS		0	1	1	0	0	0	0	0	1	DOLOR PLEURITICO	3	3	1	2010-02-16	TXN0M1A
0002.10	Incluidos	Evaluables	1	1L					2013-06-03	1	1	1	1	1	2	2	EL CONSENTIMIENTO NO ESTA FIRMADO POR EXITUS DEL PACIENTE	2	1940-12-13	0	1		1			0	0	1	1	0	0	1	DISLIPEMIA		0	1	0	0	1	0	0	0	0		3	3	1	2010-12-17	T1N0M1A
0003.01	Incluidos	Evaluables	1	1L		2L			2013-04-15	1	1	1	1	1	2	2		2	1945-05-03	1	1		1			0	0	0	0	0	0	1	BRUCELOSIS		0	0	0	0	0	1	0	0	0		3	3	1	2010-09-30	T2N0M1
0003.02	Incluidos	Evaluables	1	1L					2013-04-22	1	1	1	1	1	2	2		2	1947-08-28	0	1		1			0	0	1	0	0	0	1	ANEMIA PERNICIOSA,GLAUCOMA		1	0	0	0	0	0	0	0	0		3	3	1	2010-11-15	T2N0M1
0003.03	Incluidos	Evaluables	1	1L		2L			2013-05-14	1	1	1	1	1	2	2		2	1963-11-02	1	1		2	2		0	0	0	0	0	0	0			0	1	0	0	0	0	0	0	0		3	3	1	2010-12-12	T1NXM1
0003.04	Incluidos	Evaluables	1	1L					2013-04-25	1	1	1	1	1	2	2		2	1942-03-25	1	1		1			0	0	0	0	0	0	1	HIPERREACTIVIDAD BRONQUIAL EN INVIERNO		0	1	0	0	1	0	0	0	1	DOLOR PLEURITICO DERECHO	3	3	1	2011-03-25	T4N3M1
0003.05	Incluidos	Evaluables	1	1L					2013-04-22	1	1	1	1	1	2	2		1	1949-07-16	1	1		2	3		1	0	0	0	0	0	1	TUBERCULOSIS/RINITIS/PSORIASIS/HERNIA HIATO		0	0	0	0	1	0	0	0	1	DOLOR	3	3	1	2011-03-23	IIIB
0003.06	Incluidos	Evaluables	1	1L					2013-05-17	1	1	1	1	1	2	2		1	1964-05-27	1	1		1			0	0	0	0	0	0	0			0	1	0	0	0	0	0	0	0		3	3	1	2011-05-19	T1N0M1
0003.07	Incluidos	Evaluables	1	1L					2013-05-14	1	1	1	1	1	2	2		2	1943-04-14	0	1		1			0	0	1	0	0	0	1	DISLIPEMIA		0	0	0	0	1	0	0	0	0		3	3	1	2011-11-09	T1N0M1
0003.08	Incluidos	Evaluables	1	1L					2013-05-14	1	1	1	1	1	2	2		1	1938-06-11	1	1		1			0	0	0	0	0	0	0			0	0	0	0	0	1	0	0	0		3	3	1	2010-10-25	T2N2
0004.01	Incluidos	Evaluables	1	1L		2L			2013-06-03	1	1	1	1	1	2	2		1	1955-03-14		1		2	1		0	0	1	0	0	0	1	OBESIDAD,MIOCARDIOPATIA HIPERTROFICA,FIBRILACION AURICULAR PERSISTENTE,SINDROME DEPRESIVO,GONARTROSIS BILATERAL,DISCOPATIA LUMBAR,EPISODIOS DE BRONCOESPASMO,DOLOR TORACICO PLEURITICO,COLECISTECTOMIA		0	0	0	0	0	1	0	0	0		3	3	1	2011-05-05	ESTADIO IV
0004.02	Incluidos	Evaluables	1	1L					2013-06-14	1	1	1	1	1	2	2		2	1947-04-26	2	1		2	3		0	0	1	0	0	0	1	HIPERTIROIDISMO SUBCLINICO, MASTOPATIA FIBROQUISTICA, HIPOVITAMINOSIS D EN TRATAMIENTO SUSTITUTIVO		0	0	1	0	0	0	0	0	1	CEFALEA, ESTREÑIMIENTO, DISARTRIA	3	3	1	2010-05-05	T2AN2M1
0004.03	Incluidos	Evaluables	1	1L		2L			2013-06-06	1	1	1	1	1	2	2		1	1970-08-16	1	1		3		3	0	0	0	0	0	0	0		DESDE LOS 14 AÑOS HASTA LOS 34 AÑOS APROX 20 CIG/DIA. A PARTIR DE LOS 34 AÑOS 2 CIG AL DIA	0	0	0	0	0	0	0	0	1	DOLOR DORSAL	3	3	1	2011-09-06	T2N3M1
0004.04	Incluidos	Evaluables	1	1L		2L			2013-06-14	1	1	1	1	1	2	2		1	1932-01-20	0	1		4			1	0	1	1	1	0	1	HERNIA HIATO, GASTRITIS CRONICA ANTRAL		1	0	0	0	0	0	0	0	0		3	3	2	2007-06-14	T4N0M0
0004.05	Incluidos	Evaluables	1	1L		2L	3L		2013-06-28	1	1	1	1	1	2	2		2	1949-05-13	1	1		2	2		0	0	0	0	0	0	1	OSTEOPOROSIS,NEURITIS OPTICA,VARICUTOMIA,HERNIA UMBILICAL,AMIGDALECTOMIA,HALLUX VALGUS BILATERAL,APENDICTECTOMIA		0	0	1	0	0	0	0	0	1	ANOREXIA	3	3	1	2011-05-31	ESTADIO IV
0004.06	Incluidos	Evaluables	1	1L					2013-06-14	1	1	1	1	1	2	2		1	1926-07-18		1		2			0	1	1	0	0	0	1	DISLIPEMIA		0	0	0	0	0	0	0	0	1	DOLOR LUMBAR, HIPOREXIA	3	3	1	2010-05-21	TNM1 ESTADIO IV
0004.07	Incluidos	Evaluables	1	1L		2L			2013-06-19	1	1	1	1	1	2	2		1	1935-06-11	1	1		2			0	0	1	0	0	0	1	CARDIOPATIA ISQUEMICA CRONICA:ANGINA INESTABLE EN 2009. ENFERMEDAD DE 3 VASOS REVASCULARIZADO CON BYPASS CORONARIO COMPLETAMENTE. ANTECEDENTES QUIRURGICOS: TRIPLE BY PASS		0	0	0	0	1	0	0	0	1	EXPECTORACION		3	2	2010-09-21	T2AN1M0 (IIA)
0004.08	Incluidos	Evaluables	1	1L	1M				2013-06-14	1	1	1	1	1	2	2		2	1934-06-27		1		1			0	1	1	0	0	0	1	ARTROSIS, LUMBALGIA, OBESIDAD		0	0	0	0	1	0	0	0	1	SINDROME CONSTITUCIONAL	3	3	1	2010-05-28	T4N2M0 ESTADIO IIIB
0004.09	Incluidos	Evaluables	1	1L					2013-06-05	1	1	1	1	1	2	2		2	1931-08-05	1	1		1			0	0	1	1	0	0	1	ACCIDENTE CEREBROVASCULAR,SOBREPESO,ARTROSIS RODILLA DERECHA Y AMBAS MANOS,DELIRIO CELOTIPICO,EPISODIOS DE INSUFICIENCIA CARDIACA CONGESTIVA		0	1	0	0	0	0	0	0	1	AUMENTO DE EDEMAS TIBIOMALEOLARES	3	3	1	2011-06-06	TXNXM1 (ESTADIO IV)
0004.10	Incluidos	Evaluables	1	1L		2L	3L		2013-06-14	1	1	1	1	1	2	2		1	1933-11-24	1	1		2	3		0	1	1	0	0	0	1	GASTRECTOMIA PARCIAL SECUNDARIA A ULCUS GASTRICO, HIPOACUSIA		0	1	0	0	1	0	0	0	0		3	3	1	2010-05-04	T2N2M1
0005.01	Incluidos	Evaluables	1	1L		2L			2013-05-06	1	1	1	1	1	2	2		2	1941-03-22	0	1		1			0	0	1	0	0	0	1	D.L.		0	0	1	0	1	1	1	0	1	LIGERO AUMENTO PIGMENTACION PIEL	3	2	1	2010-12-12	T2N0M1
0005.02	Incluidos	Evaluables	1	1L	1M				2013-05-07	1	1	1	1	1	2	2		2	1935-12-04	1	1		2	1		0	0	1	0	0	0	1	DISLIPEMIA. LITIASIS VESICAL, SINDROME DE MENIERE		0	1	0	0	0	0	0	0	1	DOLOR COSTAL IZQ, DOLOR DORSAL	3	2	1	2010-11-16	T3N0M1
0005.04	Incluidos	Evaluables	1	1L					2013-05-08	1	1	1	1	1	2	2		2	1938-04-18	1	1		1			0	0	1	0	0	0	1	CISTITIS DE REPETICION		0	0	0	0	1	0	0	1	1	DISFONIA	3	2	1	2011-02-22	T4N3M1
0005.05	Incluidos	Evaluables	2						2013-05-15	1	1	1	1	1	2	2		1	1932-11-11	3	1		3		3	0	1	1	0	1	0	1	CA PAPLIAR URETRAL		0	0	1	0	0	0	0	0	1	GRAN DETERIORO DEL ESTADO GENERAL	3	2	1	2011-01-31	T3N3M1
0005.06	Incluidos	Evaluables	2						2013-05-12	1	1	1	1	1	2	2		1	1950-05-13	1	1		3		3	1	0	0	0	0	0	1	ULCUS PEPTICO+ESOFAGITIS		0	0	0	0	0	0	0	0	1	DISFONIA	3	2	1	2010-09-14	T2N3M0
0005.08	Incluidos	Evaluables	1	1L	1M	2L			2013-05-26	1	1	1	1	1	2	2		2	1952-10-01	0	1		2	3		1	0	0	0	0	0	1	CIFOESCOLTOSIS, POLIOMELITIS		0	0	1	0	1	0	1	0	1	ANOREXIA	3	2	1	2009-10-23	T4N2M1
0005.09	Incluidos	Evaluables	1	1L		2L			2013-06-01	1	1	1	1	1	2	2		2	1932-04-30	1	1		1			0	0	1	1	0	0	1	HIPERURICEMIA+HIPOTIROIDISMO+OBESIDAD MORBIDA		0	1	1	0	1	0	0	0	1	HIPOREXIA	3	2	1	2011-05-04	T2NXM1A
0005.10	Incluidos	Evaluables	1	1L		2L			2013-06-01	1	1	1	1	1	2	2		2	1964-01-21	1	1		1			0	0	0	0	0	0	1	ASMA BRONQUIAL,BOCIO		0	0	0	0	0	0	0	0	1	DOLOR NIVEL CERVICAL, HIPOESTESIA	3	2	1	2011-07-07	T3N2M1B
0006.01	Incluidos	No Evaluables	1	1L		2L	3L	4L	2013-08-20	2	1	1	1	1	2	2		1	1934-02-08	0	1		1			1	0	0	0	0	0	0			0	1	0	0	0	0	0	0	1	DOLOR CERVICAL	3	3	1	2011-04-15	T1N1M1
0006.02	Incluidos	Evaluables	1	1L		2L	3L	4L	2013-09-23	1	1	1	1	1	2	2		2	1941-06-06	1	1		1			0	0	1	0	0	0	1	DISLIPEMIA		0	1	1	0	0	1	0	0	0		3	2	1	2011-03-21	T4N3M1A
0006.03	Incluidos	Evaluables	1	1L					2013-08-22	1	1	1	1	1	2	2	LA PACIENTE HA FALLECIDO Y NO PUDO FIRMAR EL CONSENTIMIENTO INFORMADO	2	1941-12-22	1	1		1			0	0	0	0	0	0	1	HIPOTIROIDISMO		0	1	0	0	1	0	1	0	1	DISFONIA	3	3	1	2010-06-18	T4 N3 M1
0006.04	Incluidos	Evaluables	1	1L		2L			2013-08-22	1	1	1	1	1	2	2		2	1944-12-05	0	1		1			0	0	1	0	0	0	0			1	0	0	0	0	0	0	0	0		3	3	1	2004-12-15	M1
0006.05	Incluidos	Evaluables	1	1L					2013-09-04	1	1	1	1	1	2	2		2	1940-01-27	1	1		1			0	0	1	1	0	0	1	PSORIASIS EN PLACAS		0	1	0	0	1	0	0	0	0		3	3	1	2011-09-05	T1N2M1A
0006.06	Incluidos	No Evaluables	1	1L					2013-09-19	2	1	1	1	1	2	2	NO SE HA PODIDO LOCALIZAR A LOS FAMILIARES. PACIENTE FALLECIDO	2	1939-05-04	1	1		1			0	0	1	0	0	0	1	DISLIPEMIA		0	1	0	0	1	0	0	1	0		3	3	1	2011-03-31
0006.07	Incluidos	Evaluables	1	1L		2L			2013-09-24	1	1	1	1	1	2	2	EL PACIENTE NO SE HA PODIDO LOCALIZAR	1	1967-02-28	1	2		2	2		0	0	0	0	0	0	0			0	0	0	0	0	0	0	0	1	CEFALEA	3	3	1	2010-08-05	TXNXM1
0007.01	Incluidos	Evaluables	1	1L					2013-07-11	1	1	1	1	1	2	2		2	1922-01-01	2	1		4			0	1	1	0	0	0	0			0	0	0	0	0	0	1	0	0		2	3	1	2010-08-19	TXNXM1
0007.02	Incluidos	Evaluables	1	1L		2L	3L		2013-09-30	1	1	1	1	1	2	2		2	1955-04-18	1	1		3		3	0	0	1	0	0	0	0			0	0	0	0	1	0	1	0	1	PERDIDA DE FUERZA, SENSIBILIDAD DE AMBOS MIEMBROS INFERIORES,PERDIDA CONTROL ESFINTERES,INCAPACIDAD PARA CAMINAR	2	3	1	2011-12-31	T2N2M1
0007.03	Incluidos	Evaluables	1	1L		2L	3L	4L	2013-07-15	1	1	1	1	1	2	2		1	1967-09-20	0	1		2			0	0	0	0	0	0	0		NO ENFERMEDADES CONCOMITANTES	1	0	0	0	0	0	0	0	0		2	3	1	2010-06-22	TXNXM1
0007.04	Incluidos	Evaluables	1	1L					2013-07-30	1	1	1	1	1	2	2		2	1955-07-14	0	1		3		1	0	0	1	0	0	0	1	ALERGIA PENICILINA		0	0	0	0	0	0	0	0	1	CEFALEA/DESORIENTACION	2	3	1	2011-06-07	TXN3M1
0007.05	Incluidos	Evaluables	2						2013-07-30	1	1	1	1	1	2	2		2	1933-06-10	1	1		1			0	0	1	1	0	0	1	PIONEFROSIS LITIASICA. ALERGIA NOLOTIL. OBESIDAD. DOLOR DORSAL ALTO		0	0	1	0	0	0	0	0	1	ANOREXIA. DOLOR DORSAL ALTO	2	3	1	2011-04-28	TXNXM1
0007.06	Incluidos	Evaluables	1	1L		2L			2013-08-12	1	1	1	1	1	2	2		1	1942-07-22	1	1		2	1		0	0	0	0	0	0	0		NO ENF.CONCOMITANTES	0	0	0	0	0	0	1	0	1	CEFALEA HOLOCRANEAL	2	3	1	2010-12-27	TXNXM1
0007.07	Incluidos	Evaluables	1	1L		2L			2013-08-26	1	1	1	1	1	2	2		2	1949-06-22	0	1		1			0	0	0	0	0	0	0		NO ENF. CONCOMITANTES	0	0	0	0	1	1	0	0	0		2	3	1	2011-02-28	TXNXM1A
0007.08	Incluidos	Evaluables	1	1L	1M	2L	3L		2013-09-30	1	1	1	1	1	2	2		2	1961-05-31	1	1		3		3	0	0	0	0	0	0	1	TOXOPLASMOSIS		0	0	0	0	0	0	0	0	1	LUMBALGIA	2	3	1	2010-07-27	T4N2M1
0008.01	Incluidos	Evaluables	1	1L					2013-09-06	1	1	1	1	1	2	2		1	1958-04-22	1	1		3			0	0	0	0	0	0	1	DISLIPEMIA		0	0	0	0	0	1	0	0	1	DOLOR EN COLUMNA LUMBAR	3	3	1	2010-05-10	T1N2M1
0008.02	Incluidos	Evaluables	1	1L					2013-09-06	1	1	1	1	1	2	2		2	1927-08-19	2	1		1			0	0	1	0	0	0	0			0	0	0	0	0	1	0	0	1	HIPOREXIA	3	3	2	2009-02-03	T2N2M0
0008.03	Incluidos	Evaluables	1	1L		2L	3L		2013-09-11	1	1	1	1	1	2	2		1	1944-03-08		1		2	2		0	0	0	0	0	0	1	HIPERURICEMIA CON EPISODIOS DE ARTRITIS GOTOSA		0	0	0	0	0	0	0	0	1	PARESTESIAS EN EEII	3	3	2	2000-05-27	T2N0M0
0008.04	Incluidos	Evaluables	1	1L		2L			2013-09-12	1	1	1	1	1	2	2		2	1925-08-07		1		1			0	0	0	1	0	0	1	HIPERLIPEMIA		0	0	0	0	0	1	0	0	1	HIPOREXIA	3	3	1	2010-06-02	T1BN2M1A
0008.05	Incluidos	Evaluables	2						2013-09-13	1	1	1	1	1	2	2		1	1929-05-12		1		2	2		0	1	1	0	0	0	1	DISLIPEMIA		0	0	1	0	0	0	1	0	1	DOLOR CADERA/HIPOREXIA	3	3	1	2010-05-19	T2N3M1
0008.06	Incluidos	Evaluables	2						2013-09-13	1	1	1	1	1	2	2		2	1929-03-11		1		1			0	0	1	1	0	0	1	PURPURA TROMBOPENICA IDIOPATICA/DETERIORO COGNITIVO		0	0	1	0	0	0	1	0	1	ANOREXIA	3	3	1	2010-06-04	M1
0008.07	Incluidos	Evaluables	1	1L					2013-09-13	1	1	1	1	1	2	2		2	1936-05-14	2	1		1			0	0	0	0	0	0	1	ASMA ALERGICO/REFLUJO GASTROESOFAGICO		0	1	1	0	0	1	1	0	1	EDEMAS EN EEII/HIPOREXIA	3	3	1	2010-05-28	M1
0008.08	Incluidos	Evaluables	1	1L		2L			2013-09-13	1	1	1	1	1	2	2		2	1942-02-02	2	1		1			0	0	0	0	0	0	0		NA ENFERMEDADES CONCOMITANTES	0	1	1	0	1	0	1	0	0		3	3	1	2010-07-16	TXN2M1
0008.09	Incluidos	Evaluables	1	1L	1M	2L	3L		2013-09-13	1	1	1	1	1	2	2		1	1960-08-30		1		2	3		0	0	0	0	0	0	0		NO APLICA ENFERMEDADES CONCOMITANTES	0	1	0	0	0	1	0	0	1	HIPOREXIA	3	3	2	2008-04-07	T2N1M0
0008.10	Incluidos	Evaluables	1	1L					2013-09-13	1	1	1	1	1	2	2		1	1934-10-25	2	1		3		3	0	1	0	0	0	0	0			0	0	1	0	1	0	1	0	1	DOLOR Y PERDIDA FUERZA EN EEII	3	3	1	2010-10-05	T2BN2M1
0008.11	Incluidos	Evaluables	1	1L	1M	2L			2013-09-26	1	1	1	1	1	2	2		1	1957-08-01	1	1		3		3	0	0	0	1	0	0	1	BRONCOPATIA CRONICA/DEPRESION		0	0	1	0	0	0	1	0	1	PARESTESIAS/DISESTESIAS	3	3	1	2010-10-26	T(ND)N(ND)M1
0008.12	Incluidos	Evaluables	2						2013-09-26	1	1	1	1	1	2	2		2	1923-12-29		1		1			0	0	0	0	0	0	1	NEOPLASIA RECTAL (TY-N0-M0) EN 2003		0	0	0	0	0	0	0	0	1	MAREO/INESTABILIDAD	3	3	1	2010-10-27	T(ND)N(ND)M1
0008.13	Incluidos	Evaluables	1	1L					2013-09-26	1	1	1	1	1	2	2		2	1943-10-30		1		1			0	0	0	0	0	0	0		ENFERMEDADES CONCOMITANTES NO APLICA	0	0	0	0	0	1	0	0	1	DOLOR Y TUMEFACCION EN RODILLA IZQUIERDA	3	3	1	2010-10-27	T2AN0XM1B
0008.14	Incluidos	Evaluables	1	1L					2013-09-26	1	1	1	1	1	2	2		2	1933-05-29	2	1		1			0	1	1	1	0	0	1	SINDROME DEPRESIVO		0	0	1	0	1	0	0	0	1	HIPOREXIA/ANEMIA/DOLOR HOMBRO IZQUIERDO	3	3	1	2010-10-29	T4N2M1
0008.15	Incluidos	Evaluables	1	1L					2013-09-26	1	1	1	1	1	2	2		2	1932-04-07	2	1		1			0	0	1	0	0	0	1	HIPERCOLESTEROLEMIA/VERTIGOS		0	1	1	0	1	1	0	0	1	ANOREXIA	3	3	1	2010-12-28	T(ND)N(ND)M1
0009.02	Incluidos	Evaluables	1	1L					2013-08-26	1	1	1	1	1	2	2		2	1930-08-17	0	1		1			0	0	0	0	0	0	1	INTOLERANCIA HIDROCARBONADA		0	1	0	0	0	0	0	0	0		3	3	2	2011-10-19	T1BN1M0
0009.03	Incluidos	Evaluables	1	1L		2L			2013-08-04	1	1	1	1	1	2	2		2	1967-07-03	1	1		2			0	0	0	0	0	0	1	EPILEPSIA EN LA INFANCIA		0	0	0	0	0	1	0	0	1	MAREOS	3	3	1	2011-05-13
0009.04	Incluidos	Evaluables	1	1L					2013-09-04	1	1	1	1	1	2	2		2	1954-11-12	0	2		1			0	0	1	0	0	0	0			0	0	0	0	1	0	0	0	0		3	3	1	2010-05-07	T1N2M1
0009.05	Incluidos	Evaluables	1	1L					2013-09-04	1	1	1	1	1	2	2		2	1934-04-10	1	1		1			0	0	0	0	0	0	1	POLIARTROSIS		0	0	1	1	0	0	1	0	1	DOLOR DORSAL	3	3	1	2011-05-17	T3N1M1
0009.06	Incluidos	Evaluables	1	1L					2013-08-19	1	1	1	1	1	2	2		1	1938-11-02	0	1		3		3	0	0	1	0	0	0	0			0	0	0	0	0	1	0	0	0		3	3	1	2011-06-09	T23NXM1
0009.08	Incluidos	Evaluables	1	1L					2013-09-22	1	1	1	1	1	2	2		2	1935-06-01	1	1		1			0	0	1	0	0	0	1	OSTEOPOROSIS		0	0	0	0	1	0	0	0	0		3	3	1	2011-11-15
0010.01	Incluidos	Evaluables	1	1L					2013-06-10	1	1	1	1	1	2	2		1	1951-09-16	0	1		3		3	0	0	0	0	0	0	1	HIPERCOLESTEROLEMIA		0	1	1	0	0	0	1	0	0		1	1	1	2010-04-06
0010.02	Incluidos	Evaluables	1	1L					2013-06-11	1	1	1	1	1	2	2		2	1951-10-14	0	1		2	2		0	0	0	0	0	0	0		NO ENFERMEDADES CONCOMITANTES	0	0	0	0	1	0	1	0	1	ANOREXIA	1	1	1	2010-09-16	T2BN3M1
0010.03	Incluidos	Evaluables	1	1L		2L	3L		2013-06-11	1	1	1	1	1	2	2		1	1935-07-27	1	1		2	3		1	1	1	0	0	0	1	HIPERCOLESTEROLEMIA		0	1	0	0	0	0	0	0	0		3	3	1	2009-08-21	CT1CN0
0010.04	Incluidos	Evaluables	1	1L					2013-06-12	1	1	1	1	1	2	2		1	1932-01-03	0	1		1			0	1	1	0	1	0	1	HEPATOPATIA POR VHB Y VHC		0	0	0	0	1	1	1	0	0		3	3	1	2011-03-15	T2N1M1
0010.05	Incluidos	Evaluables	1	1L					2013-06-14	1	1	1	1	1	2	2		1	1952-03-29	1	1		1			0	0	0	0	0	0	0		NO ENFERMEDADES CONCOMITANTES	0	0	0	0	1	1	0	0	0		3	3	1	2011-03-09	TXNXM1
0010.06	Incluidos	Evaluables	1	1L					2013-06-14	1	1	1	1	1	2	2		2	1938-08-16	2	1		1			0	0	1	0	0	0	1	BRONQUITIS ASMATICA		0	0	1	0	0	1	1	0	0		3	3	1	2011-04-05	TXNXM1
0010.07	Incluidos	Evaluables	1	1L		2L			2013-06-14	1	1	1	1	1	2	2		1	1933-01-22	1	1		1			0	0	1	0	0	0	0			0	0	0	0	0	0	1	0	1	DISFONIA	2	2	2	2011-03-14	T4N0M0
0010.08	Incluidos	Evaluables	1	1L	1M				2013-06-19	1	1	1	1	1	2	2		2	1960-03-17	0	1		1			0	0	0	0	0	0	1	HIPOTIROIDISMO, GLAUCOMA		0	0	0	0	0	0	0	0	1	PERDIDA DE FUERZA EN BRAZO Y PIERNA	3	3	1	2011-11-08	TXNXM1
0010.09	Incluidos	Evaluables	1	1L					2013-07-01	1	1	1	1	1	2	2		2	1945-09-23	1	1		1			0	0	0	0	0	0	0		NO ENFERMEDADES CONCOMITANTES	0	0	0	0	1	0	0	0	0		3	3	1	2010-07-30	T4N2M0
0010.10	Incluidos	Evaluables	1	1L					2013-07-02	1	1	1	1	1	2	2		1	1932-04-03	3	1		2			0	0	1	1	0	0	1	ANGIOPLASTIA CON STENT INTERVENIDO DE CA. VEJIGA HACE 2 AÑOS		0	1	1	0	1	1	1	0	1	ANEMIA	3	3	1	2011-03-10	T4N3M0
0010.11	Incluidos	Evaluables	1	1L					2013-09-03	1	1	1	1	1	2	2		2	1948-05-29	0	1		1			0	0	0	0	0	0	1	OSTEOPOROSIS, CA. PAPILAR FOLICULAR DE TIROIDES		0	0	0	0	1	0	0	0	0		3	3	1	2011-11-16	T2AN1M1B
0010.12	Incluidos	Evaluables	1	1L		2L			2013-09-05	1	1	1	1	1	2	2		1	1945-08-24	0	1		2			0	0	0	1	0	0	1	HIPOTENSION, DISLIPEMIA, ESPONDILOARTROSIS		0	0	0	0	1	0	0	0	0		1	1	1	2011-02-11	TXNXM1A
0011.01	Incluidos	Evaluables	1	1L					2013-06-19	1	1	1	1	1	2	2		2	1935-02-02	3	1		1			0	0	1	1	0	0	1	HIPERCOLESTEROLEMIA		0	0	0	0	0	0	0	0	1	DOLOR CADERA DERECHA	1	1	1	2010-07-05	T1N3M1
0011.02	Incluidos	Evaluables	1	1L					2013-06-19	1	1	1	1	1	2	2		2	1945-07-28	3	1		1			0	0	1	0	0	0	1	SIND. ANSIOSO DEPRESIVO, POLIARTROSIS. NODULOS TIROIDEOS EN CONTROL		0	0	1	0	0	0	0	0	1	VOMITOS, ANOREXIA. CEFALEA, DESORIENTACION	1	1	1	2010-07-09	T2N0M1
0011.03	Incluidos	Evaluables	1	1L		2L	3L	4L	2013-06-26	1	1	1	1	1	2	2		2	1946-10-31	1	1		1			0	0	0	0	0	0	1	OSTEOPOROSIS		0	1	0	0	0	1	0	0	0		1	1	1	2010-12-13	T2N1M1
0011.05	Incluidos	Evaluables	1	1L		2L	3L		2013-07-24	1	1	1	1	1	2	2		1	1930-02-20	0	1		2	3		0	0	0	0	0	0	1	RINITIS ALERGICA, ARTROPATIA DEGENERATIVA,SORDERA		0	0	1	1	1	1	1	0	0		1	1	1	2010-12-21	T3N1M1B
0011.06	Incluidos	Evaluables	1	1L					2013-07-10	1	1	1	1	1	2	2		2	1928-04-06	2	1		1			0	0	0	0	0	0	1	DISLIPEMIA, NEURALGIA DEL TRIGEMINO CONTROLADA		0	0	0	0	0	0	0	0	1	DOLOR MIEMBRO INFERIOR IZQ	1	1	1	2011-09-06	T3N0M1
0011.07	Incluidos	Evaluables	1	1L		2L	3L		2013-07-10	1	1	1	1	1	2	2		2	1938-09-14	2	1		1			0	0	0	0	0	0	1	POLIARTRITIS CRONICA SERONEGATIVA INACTIVA. ALERGIA PENICLINA		0	0	0	0	0	0	0	0	1	DOLOR PERITROCANTERO IZQ	1	1	1	2010-10-08	T4N1M1
0011.10	Incluidos	Evaluables	1	1L	1M	2L	3L	4L	2013-06-26	1	1	1	1	1	2	2		1	1946-06-01	1	1		3		3	0	0	0	0	0	0	0		ENF CONCOMITANTES: NO DISPONIBLE	0	0	0	0	0	1	0	0	0		1	1	1	2010-07-05	T4N3M1
0012.03	Incluidos	Evaluables	1	1L					2013-09-12	1	1	1	1	1	2	2		1	1940-10-28	2	1		2	3		0	1	1	0	0	0	1	DISLIPEMIA		1	0	0	0	0	0	0	0	0		2	2	2	2010-04-27	T4N0M0
0012.04	Incluidos	Evaluables	1	1L		2L			2013-09-03	1	1	1	1	1	2	2		2	1931-08-05	1	1		1			0	1	1	0	0	0	1	DISLIPEMIA E HIPERURICEMIA		0	0	0	0	0	0	0	1	0		2	2	1	2011-04-04	T2AN3M1B
0012.06	Incluidos	Evaluables	1	1L					2013-09-03	1	1	1	1	1	2	2		2	1951-06-22	0	1		1			0	0	1	1	0	0	1	DISLIPEMIA		0	0	0	0	1	0	0	0	1	AFONIA	2	2	1	2011-08-16	CT4N3M1B
0012.07	Incluidos	Evaluables	1	1L		2L	3L	4L	2013-09-02	1	1	1	1	1	2	2		2	1954-06-24		1		2	3		0	0	0	0	0	0	1	HIPOTIROIDISMO		0	0	0	0	0	0	0	0	1	DOLOR DORSAL Y CRISIS COLVULSIVA	2	2	1	2011-08-05	CT2BN2M1A
0012.08	Incluidos	Evaluables	1	1L					2013-08-26	1	1	1	1	1	2	2		2	1939-03-08	1	1		1			0	0	0	0	0	0	1	ADENOCARCINOMA DE RECTO CON METASTASIS EN PERINE (CON AMPUTACION PERINEAL EN 20/07/2009		0	0	0	0	0	0	0	0	1	DERRAME PLEURAL DERECHO	2	2	2	2009-10-14	T2N0M0
0012.09	Incluidos	Evaluables	1	1L		2L	3L		2013-08-26	1	1	1	1	1	2	2		1	1936-02-01	1	1		1			0	0	0	0	0	0	1	HIPERPLASIA BENIGNA DE PROSTATA		0	1	0	0	1	0	0	0	1	DOLOR CIATICO	2	2	1	2010-07-15	T4N2M1
0012.10	Incluidos	Evaluables	1	1L		2L			2013-08-26	1	1	1	1	1	2	2		1	1954-06-08	1	1		2	3		0	0	0	0	0	0	1	OBESIDAD		0	0	0	0	0	0	0	1	0		2	2	1	2010-02-16	T1BN2M1
0012.11	Incluidos	Evaluables	1	1L		2L	3L	4L	2013-08-27	1	1	1	1	1	2	2		2	1936-11-12	0	1		1			0	0	1	1	0	0	1	TALASEMIA MINOR		0	0	0	0	0	0	0	1	0		2	2	1	2011-02-15	T4N2M1
0012.12	Incluidos	Evaluables	1	1L					2013-08-27	1	1	1	1	1	2	2		2	1934-06-17	2	1		1			0	0	0	0	0	0	1	HIPOTIROIDISMO, ALZHEIMER, SINDROME DEPRESIVO DE LARGA EVOLUCION, HIPERLIPEMIA, TEP BILATERAL		0	0	0	0	0	0	0	0	1	DOLOR DORSAL/TEP	2	2	1	2011-04-14	T1BN2M1B
0013.01	Incluidos	Evaluables	1	1L		2L	3L	4L	2013-06-04	1	1	1	1	1	2	2		2	1950-04-02	0	1		1			0	0	1	0	0	0	1	HIPERCOLESTEROLEMIA. OSTEOPOROSIS		0	0	0	0	0	1	0	0	0		3	3	1	2010-11-17	T2N2M1B
0013.02	Incluidos	Evaluables	1	1L					2013-06-18	1	1	1	1	1	2	2		2	1933-06-22	1	1		1			0	0	1	1	0	0	1	CARDIOPATIA ISQUEMICA. E.PARKINSON		0	1	0	0	1	0	0	0	0		3	3	1	2011-06-30	T4N2M1B
0013.04	Incluidos	Evaluables	1	1L		2L			2013-05-28	1	1	1	1	1	2	2		2	1955-05-06	0	1		3		2	0	0	0	0	0	0	0			0	0	0	0	1	0	0	0	1	DOLOR CADERA IZDA	3	3	1	2011-09-01	T2N2M1B
0013.05	Incluidos	Evaluables	1	1L					2013-06-18	1	1	1	1	1	2	2		1	1937-03-21	1	1		3		3	1	0	1	0	0	0	0			0	0	0	0	1	1	0	0	0		3	3	1	2010-04-14	T3NXM1
0013.06	Incluidos	Evaluables	2						2013-05-18	1	1	1	1	1	2	2		2	1945-05-07	2	1		1			0	0	0	0	0	0	0			0	0	0	0	0	1	1	0	1	DOLOR LUMBAR	3	3	1	2010-05-05	T2NXM1B
0013.07	Incluidos	Evaluables	1	1L					2013-05-18	1	1	1	1	1	2	2		2	1936-09-29	1	1		1			0	0	1	1	0	0	1	NEFROPATIA DIABETICA		0	1	1	0	0	0	0	0	0		3	3	1	2010-05-07	T2N3M1B
0013.08	Incluidos	Evaluables	1	1L					2013-06-18	1	1	1	1	1	2	2		2	1961-07-19	1	1		3		2	0	0	0	0	0	0	1	HIPERLIPEMIA/HIPOTIROIDISMO/DEPRESION		0	0	0	0	1	1	0	0	0		3	3	1	2010-09-17	TXNXM1B
0013.09	Incluidos	Evaluables	1	1L					2013-07-01	1	1	1	1	1	2	2		2	1949-10-27	1	1		1			0	0	1	0	0	0	0			0	1	0	0	0	0	0	1	0		3	3	1	2011-12-14	TXNXM1A
0013.10	Incluidos	Evaluables	2						2013-07-05	1	1	1	1	1	2	2		1	1944-11-05	2	1		2	2		0	0	0	0	0	0	1	TRANSPLANTE CORNEA		0	0	1	0	0	0	1	0	1	CEFALEA	3	3	1	2011-05-30	T4N3M1
0014.01	Incluidos	Evaluables	1	1L					2013-09-10	1	1	1	1	1	2	2		1	1960-02-29	0	1		1			0	0	0	0	0	0	1	SINDROME DE GILBERT		1	0	0	0	0	0	0	0	0		3	2	1	2011-07-05	PT1AN0M1
0014.02	Incluidos	Evaluables	1	1L					2013-09-10	1	1	1	1	1	2	2		2	1940-01-27	1	1		1			0	0	0	0	0	0	1	HEMOGLOBINURIA PAROXISTICA NOCTURNA. TROMBOPENIA		0	1	0	0	0	1	0	0	0		3	2	1	2010-06-25	TXNXM1
0014.03	Incluidos	Evaluables	2						2013-09-10	1	1	1	1	1	2	2		1	1937-05-06	2	1		1			0	0	0	1	0	0	0			0	0	0	0	0	1	1	0	0		3	2	1	2010-04-12	T3N2M1
0014.04	Incluidos	Evaluables	1	1L	1M				2013-09-10	1	1	1	1	1	2	2		1	1935-12-02	1	1		1			0	0	1	0	0	0	0			0	0	0	0	1	0	1	1	1	ANOREXIA	3	2	1	2011-05-23	T3N0M1
0014.05	Incluidos	Evaluables	1	1L					2013-09-10	1	1	1	1	1	2	2		2	1942-06-14	0	1		1			0	0	1	0	0	0	1	HIPERCOLESTEROLEMIA		0	0	0	0	0	1	0	0	0		3	2	1	2011-05-26	T2N2M1
0014.06	Incluidos	Evaluables	1	1L		2L	3L		2013-09-12	1	1	1	1	1	2	2		1	1934-07-04	0	1		2	1		1	0	1	1	0	0	0			0	1	0	0	0	1	0	0	0		3	2	1	2011-12-19	T2N1M1
0014.07	Incluidos	Evaluables	1	1L		2L			2013-09-12	1	1	1	1	1	2	2		2	1937-06-21	0	1		1			0	0	1	0	0	0	0			0	0	0	0	1	0	0	1	0		3	2	1	2011-04-06	T3N0M1
0014.08	Incluidos	Evaluables	1	1L		2L			2013-09-18	1	1	1	1	1	2	2		2	1927-08-15	1	1		1			0	0	1	0	0	0	1	DISLIPEMIA,OBESIDAD		0	1	1	0	0	1	1	0	1	ANOREXIA	3	2	1	2010-05-17	T4NXM1
0015.02	Incluidos	Evaluables	1	1L					2013-09-12	1	1	1	1	1	2	2		2	1942-04-12	1	1		3		3	1	0	1	1	0	0	0			0	0	0	0	0	0	0	0	1	CLINICA DE EPOC SOLAMENTE	3	3	1	2010-09-17	T4N0M1
0015.03	Incluidos	Evaluables	1	1L		2L	3L		2013-08-09	1	1	1	1	1	2	2		2	1944-05-18		1		1			0	0	0	0	0	0	1	DISLIPEMIA Y DEPRESION	ECOG: ND	0	1	0	0	1	0	0	0	0		3	3	1	2010-11-16	T4N0M1B, ESTADIO IVB
0015.04	Incluidos	Evaluables	1	1L					2013-08-06	1	1	1	1	1	2	2		2	1935-05-03	1	1		1			0	1	0	0	0	0	1	MIELODISPLASIA TIPO L. MIELOMONOCITICA CRONICA. LUMBALGIA.OSTEOPOROSIS. LITIASIS BILIAR		0	0	1	0	0	0	0	0	1	PALPITACIONES	3	3	1	2010-10-25	T4N0M1
0015.05	Incluidos	Evaluables	1	1L		2L			2013-09-12	1	1	1	1	1	2	2		1	1933-04-30	1	1		1			0	0	0	1	0	0	0			0	0	0	0	1	1	1	0	0		3	3	1	2011-04-29	T2N3M1
0015.06	Incluidos	Evaluables	1	1L		2L			2013-09-03	1	1	1	1	1	2	2		2	1934-05-22	0	1		1			0	0	0	0	0	0	0			0	1	0	0	0	0	0	0	1	NODULOS SUBCUTANEOS DOLOROSOS	3	3	1	2011-04-30	T4N3M1
0015.07	Incluidos	Evaluables	1	1L		2L			2013-09-16	1	1	1	1	1	2	2		1	1963-12-15		1		2	3		0	0	1	0	0	0	0			0	0	0	0	1	0	0	1	0		3	3	2	2010-03-18	T2AN2M0
0015.08	Incluidos	Evaluables	1	1L					2013-08-22	1	1	1	1	1	2	2		2	1946-05-21	1	1		1			0	0	0	0	0	0	0			0	0	0	0	0	0	1	0	1	DOLOR OSEO	3	3	1	2011-08-03	T1N3M1B
0015.09	Incluidos	Evaluables	1	1L					2013-09-20	1	1	1	1	1	2	2		2	1948-04-18	3	1		3		3	1	0	0	0	0	0	1	OSTEOPOROSIS, TROMBOSIS VENOSA PERIFERICA	LOCALIZACION TUMOR PRIMARIO: LOBULO SUPERIOR IZDO, LOBULO INFERIOR IZDO, HILIO IZDO. LESION PARENQUIMATOSA PULMONAR DEL HEMITORAX IZQ.	0	0	0	0	0	0	0	0	1	DOLOR OSEO, COXALGIA	3	3	1	2011-08-19	T2N0M1 ESTADIO IV B
0016.01	Incluidos	Evaluables	1	1L		2L	3L	4L	2013-08-14	1	1	1	1	1	2	2		2	1959-09-19	0	1		1			0	0	0	0	0	0	0		NO APLICA ENFERMEDADES CONCOMITANTES	1	0	0	0	0	0	0	0	0		3	3	1	2010-10-19	T2N0M1
0016.02	Incluidos	No Evaluables	1	1L					2013-08-22	1	1	2	1	1	2	2		2	1936-06-07	1	1		1			0	0	1	0	0	0	1	HIPERCOLESTEROLEMIA/PURPURA TROMBOCIDOPENIA IDIOPATICA		0	1	0	0	0	1	0	0	0		3	3	2	2011-04-12	T2N2M0
0016.04	Incluidos	Evaluables	1	1L					2013-09-25	1	1	1	1	1	2	2		2	1929-05-26	0	1		4			0	0	1	0	0	0	1	DISLIPEMIA/VALVULOPATIA MITRAL/ALZHEIMER		0	1	0	0	0	0	1	0	1	ANOREXIA	3	3	1	2010-07-13
0016.05	Incluidos	Evaluables	1	1L		2L	3L		2013-09-25	1	1	1	1	1	2	2		1	1955-09-04	1	1		3		3	1	0	0	0	0	0	0			0	0	1	1	0	0	0	0	0		3	3	1	2011-03-30	T3N0M1
0016.06	Incluidos	Evaluables	1	1L		2L			2013-09-25	1	1	1	1	1	2	2		2	1961-03-08		1		2	2		0	0	1	0	0	0	1	DISLIPEMIA E HIPERURICEMIA		0	0	0	0	0	1	0	0	0		3	3	1	2011-06-24	T4N0M1
0016.07	Incluidos	Evaluables	1	1L		2L			2013-09-25	1	1	1	1	1	2	2		2	1947-02-14	1	1		2	1		0	0	1	0	0	0	0			0	0	0	0	0	0	0	0	1	DOLOR LUMBAR-SACRO EDEMA MID	3	3	1	2011-04-01	T1BN0M1
0017.01	Incluidos	Evaluables	1	1L		2L	3L	4L	2013-09-04	1	1	1	1	1	2	2		1	1930-06-05	2	1		2	2		0	1	0	0	0	0	0			0	0	0	0	1	1	0	1	0		3	3	1	2010-04-23	T1N3M1
0017.02	Incluidos	Evaluables	1	1L		2L			2013-09-06	1	1	1	1	1	2	2		1	1951-10-23	1	1		2	3		0	0	0	0	0	0	0			0	0	0	0	0	0	0	0	1	DIFICULTAD PARA HABLAR	3	3	1	2010-05-13	T2N1M1
0017.03	Incluidos	Evaluables	1	1L	1M				2013-09-30	1	1	1	1	1	2	2		1	1955-11-27	1	1		2	1		0	0	0	0	0	0	1	ULCUS DUODENAL		0	0	0	0	1	0	1	0	0		3	3	1	2010-05-31	T2N1M1
0017.04	Incluidos	Evaluables	1	1L		2L			2013-09-25	1	1	1	1	1	2	2		2	1933-07-26	2	1		1			0	0	0	0	0	0	1	HERNIA DE HIATO		0	1	0	0	0	0	0	0	0		3	3	1	2011-09-30	T4N2M1A
0017.05	Incluidos	Evaluables	1	1L					2013-09-18	1	1	1	1	1	2	2		2	1937-11-30	2	1		1			0	0	1	0	0	0	0			0	0	1	0	1	0	0	0	1	HEMIPARESIA DERECHA	3	3	1	2010-07-27	T2N3M1
0017.06	Incluidos	Evaluables	1	1L		2L			2013-09-27	1	1	1	1	1	2	2		2	1933-05-25	1	1		1			0	0	1	0	0	0	1	DIVERTICULOSIS+DIVERTICULITIS. COLELITIASIS		0	0	0	0	0	0	0	0	1	DOLOR HOMBRO DERECHO. EDEMA EN EXTREMIDAD DERECHA	3	3	1	2011-05-09	T4N1M1
0017.07	Incluidos	Evaluables	1	1L					2013-09-09	1	1	1	1	1	2	2		2	1934-12-23	1	1		1			0	0	0	0	0	0	0			0	1	1	0	0	0	1	0	1	SINDORME CONSTITUCIONAL	3	3	1	2010-10-05	TXN1M1
0017.08	Incluidos	Evaluables	1	1L		2L			2013-09-12	1	1	1	1	1	2	2		1	1930-06-30	1	1		2	3		0	0	1	0	0	0	0			0	0	0	0	0	0	0	0	1	DOLOR LUMBAR	3	3	1	2010-10-08	T2N2M1
0017.09	Incluidos	Evaluables	1	1L					2013-09-30	1	1	1	1	1	2	2		2	1944-12-07	2	1		1			0	0	1	0	0	0	1	HIPERFLICERIDEMIO SIN TTO. DIVERTICULOSIS		0	0	0	0	0	0	0	0	1	PERDIDA DE MEMORIA. INESTABILIDAD Y DISFONIA	3	3	1	2011-07-15	TXM1N1
0017.10	Incluidos	Evaluables	1	1L		2L			2013-09-27	1	1	1	1	1	2	2		2	1948-07-06	1	1		2	3		0	0	0	0	0	0	1	ESPONDILITIS CRONICA L3-L4 Y SACRO		0	0	0	0	1	1	0	0	0		3	3	1	2011-04-14	T4N1M1
0018.01	Incluidos	Evaluables	1	1L	1M				2013-09-27	1	1	1	1	1	2	2		1	1951-12-14	0	1		2			0	1	0	0	0	0	0			0	0	0	0	0	0	0	0	1	DOLOR LUMBAR	2	2	1	2011-07-14	T2NXM1
0018.02	Incluidos	Evaluables	1	1L		2L			2013-09-27	1	1	1	1	1	2	2		2	1931-04-16	0	1		1			0	0	1	0	0	0	0			0	0	0	0	1	0	0	0	0		2	2	1	2010-10-07	TXNXM1
0018.03	Incluidos	Evaluables	1	1L		2L			2013-09-27	1	1	1	1	1	2	2		2	1949-01-21	1	1		3			0	0	1	0	0	0	0			0	0	0	0	0	0	1	0	1	DOLOR LUMBAR	2	2	1	2011-09-27	TXNXM1
0018.04	Incluidos	Evaluables	1	1L		2L	3L	4L	2013-09-27	1	1	1	1	1	2	2		2	1942-07-23	1	1		1			0	0	1	0	0	0	1	DISLIPEMIA , BOCIO TIROIDAL,HEMANGIOMAS HEPATICOS EN SEGUIMIENTO, TROMBOSIS OVARICA		0	0	0	0	0	0	1	0	1	CEFALEA HOLOCRANEAL, TUMORACION FOSA SUPRACLAVICULAR	2	2	1	2011-01-27	TXN3M1
0018.05	Incluidos	Evaluables	1	1L					2013-09-27	1	1	1	1	1	2	2		2	1972-10-17	1	1		4			0	0	0	0	0	0	0		NO ENF. CONCOMITANTES	0	0	0	0	0	0	0	0	1	DOLOR OSEO	2	2	1	2010-08-22	TXNXM1
0018.06	Incluidos	Evaluables	1	1L		2L	3L		2013-10-01	1	1	1	1	1	2	2		2	1936-05-19	0	1		1			0	0	1	0	0	0	1	DISLIPEMIA OSTEOPOROSIS		1	0	0	0	0	0	0	0	0		2	2	2	2004-12-15	T2N0M0
0018.07	Incluidos	Evaluables	2						2013-09-27	1	1	1	1	1	2	2		2	1945-07-09	1	1		1			0	0	1	0	0	0	0			0	1	0	0	0	1	0	0	0		2	2	1	2011-06-01	TXNXM1
0018.08	Incluidos	Evaluables	1	1L		2L			2013-09-27	1	1	1	1	1	2	2		1	1955-03-02	1	1		1			0	0	0	0	0	0	0		NO ENF CONCOMITANTES	0	0	0	0	0	0	0	0	1	AFONIA,DOLOR INESPECIFICO, PARESTESIAS M.I.	2	2	1	2011-01-11	TXN2M1
0018.09	Incluidos	Evaluables	1	1L					2013-10-01	1	1	1	1	1	2	2		2	1950-12-27	0	1		3		3	0	0	1	0	0	0	1	DISLIPEMIA, OSTEOPENIA LEVE		0	0	0	0	0	0	0	0	1	PARESTESIAS	2	2	1	2010-04-15	T2N3M1
0021.07	Incluidos	Evaluables	1	1L					2013-06-19	1	1	1	1	1	2	2		1	1939-11-02	1	1		2	3		0	1	1	1	0	0	0			0	1	0	0	1	0	0	0	0		3	2	1	2011-12-23	T4N3M1A
0022.01	Incluidos	Evaluables	1	1L		2L			2013-06-14	1	1	1	1	1	2	2		1	1943-10-19	1	1		3		3	0	0	1	1	0	0	1	CATARATAS,DISLIPEMIA,EDEMA DE RENKE,POLIPOS LARINGEOS		0	1	1	0	1	0	1	0	0		3	3	1	2011-12-15	T2N3M1
0022.03	Incluidos	Evaluables	1	1L		2L	3L		2013-06-10	1	1	1	1	1	2	2		2	1948-07-28	1	1		2	3		0	0	1	1	0	0	1	INTERVENIDA DE MIOMAS UTERINOS Y DE OVARIOS A LOS 18 AÑOS		0	0	0	0	1	0	1	0	1	DOLOR ESPALDA	3	3	1	2011-06-29	T2BN2M1A
0022.04	Incluidos	Evaluables	1	1L	1M				2013-06-14	1	1	1	1	1	2	2		2	1936-10-14	1	1		2	3		0	0	0	0	0	0	1	MIOMECTOMIA, CIRUGIA DE COLUMNA SECUNDARIA A FRACTURAVERTEBRAL		1	0	0	0	0	0	0	0	0		3	3	1	1997-07-15	ESTADIO IV
0022.07	Incluidos	Evaluables	1	1L	1M	2L			2013-06-11	1	1	1	1	1	2	2		1	1949-01-03	1	1		2	3		0	0	0	0	0	0	1	ALERGIA A PENICILINA,COLECISTECTOMIA,HIPOQUINESIA SEVERA DEL SEPTO, CARA INFERO-LATERAL DEL CORAZON CON FEVi MODERADAMENTE DEPRIMIDA (40-45%). REACCION ADAPTATIVA ANSIOSA		0	0	0	0	0	0	0	0	1	DOLOR LUMBAR	3	3	1	2011-11-15	ESTADIO IV
0022.08	Incluidos	Evaluables	1	1L					2013-06-14	1	1	1	1	1	2	2		2	1948-08-19	0	1	HISPANA	2	3		0	0	1	0	0	0	1	GONARTROSIS,COLICO NEFRITICO		1	0	0	0	0	0	0	0	0		3	3	2	2010-03-15	T1BN0M0
0022.09	Incluidos	Evaluables	2						2013-06-14	1	1	1	1	1	2	2		1	1955-12-12		1		2	3		0	0	0	0	0	1	1	PANCREATITIS	PSECOG: NO	0	0	0	0	0	0	0	0	1	PANCREATITIS (TROMBOSIS DE VENA ESPLENICA)	3	3	1	2010-07-26	TNM1 ESTADIO IV
0022.10	Incluidos	Evaluables	1	1L		2L			2013-06-18	1	1	1	1	1	2	2		1	1942-08-09	0	1		2	3		1	0	1	0	0	0	1	COLECISTECTOMIA,CIRUGIA DE FISTULA ANAL Y PROCESOS VARICOSOS EN EXTREMIDADES INFERIORES, ADENOCARCINOMA DE PROSTATA, ESPONDILOARTROSIS,RAQUIESTENOSIS LUMBAR, HERPES ZOSTER		0	0	0	0	1	0	0	0	1	EXPECTORACION DIARIA	3	3	1	2010-08-20	ESTADIO IIIB
0023.01	Incluidos	Evaluables	1	1L		2L	3L		2013-06-01	1	1	1	1	1	2	2		1	1928-08-20	0	1		1			0	0	0	0	0	0	0		ENFERMEDADES CONCOMITANTES: NO EXISTEN	0	0	0	0	1	0	1	0	0		3	2	1	2011-06-07	T2N3M1
0023.02	Incluidos	Evaluables	1	1L					2013-06-01	1	1	1	1	1	2	2		2	1934-09-12	3	1		1			0	0	1	0	0	0	1	ASMA BRONQUIAL,GLAUCOMA,TRAST.DELIRANTE		0	0	0	0	0	0	0	0	1	DOLOR EN CADERA DERECHA	3	2	1	2011-04-11	T1BN0M1B
0023.03	Incluidos	Evaluables	1	1L	1M	2L			2013-06-03	1	1	1	1	1	2	2		1	1963-08-03	1	1		1			0	0	0	0	0	0	0			0	0	0	0	0	1	0	0	0		3	2	1	2011-07-26	T2AN2M1A
0023.04	Incluidos	Evaluables	2						2013-06-04	1	1	1	1	1	2	2		2	1935-07-20	3	1		4			0	0	0	0	0	0	1	DIABETES ESTEROIDEA+TETRAPARESIA FLACIDA		0	0	0	0	0	0	0	0	1	PARAPARESIA PROGRESIVA	3	2	1	2011-08-09	T4N2M1B
0023.05	Incluidos	Evaluables	1	1L		2L			2013-06-05	1	1	1	1	1	2	2		2	1943-09-02	1	1		1			0	0	0	0	0	0	1	HIPERCOLESTEROLEMIA+SINDROME DEPRESIVO		0	0	0	0	1	1	1	0	1	CERVICALGIA	3	2	1	2011-09-28	T1BNXM1B
0023.06	Incluidos	Evaluables	1	1L					2013-06-08	1	1	1	1	1	2	2		1	1966-04-08	1	1		3		3	0	0	0	0	0	0	0		NO ENF. CONCOMITANTES	0	0	0	0	0	0	0	0	1	DOLOR LAMEROCERVICAL	3	2	1	2011-11-22	TXN3M1B
0023.07	Incluidos	Evaluables	1	1L					2013-06-08	1	1	1	1	1	2	2		2	1935-10-08	1	1		1			0	0	1	0	0	0	1	DEPRESION		0	1	1	0	0	0	0	1	1	HIPERCOLESTEROLEMIA	3	2	1	2011-12-14	T3N0M1
0023.10	Incluidos	Evaluables	1	1L		2L			2013-06-09	1	1	1	1	1	2	2		1	1957-07-22	1	1		2	2		0	0	0	0	0	0	0			0	0	0	0	1	1	1	0	1	INSOMNIO	3	2	1	2011-11-15	TXN2M1
0024.01	Incluidos	Evaluables	1	1L					2013-06-03	1	1	1	1	1	2	2	EL PACIENTE NO FIRMO EL CONSENTIMIENTO POR SER EXITUS	2	1940-06-16	1	1		1			0	0	1	0	0	0	1	DISLIPEMIA, ASMA BRONQUIAL, ANSIEDAD		0	0	1	0	0	0	1	0	0		3	3	1	2010-07-09	T2AN0M1B
0024.02	Incluidos	Evaluables	1	1L		2L			2013-06-03	1	1	1	1	1	2	2	EL PACIENTE NO FIRMO EL CONSENTIMIENTO POR SER EXITUS	1	1947-06-09	1	1		4			0	0	1	0	0	0	1	DISLIPEMIA, TUBERCULOSIS GANGLIONAR (1984)	EXFUMADOR: NO	0	0	0	0	0	0	0	0	1	ALTERACION NIVEL DE CONCIENCIA CON AFASIA	3	3	1	2010-07-08	T1AN2M1B
0024.03	Incluidos	No Evaluables	1	1L					2013-06-03	1	1	2	1	1	2	2		2	1937-04-20	1	1		1			0	0	0	0	0	0	1	OSTEOPOROSIS		0	0	0	0	0	0	1	0	1	DOLOR INTERESCAPULAR	3	3	1	2010-03-05	T2BN0M1B
0024.04	Incluidos	Evaluables	1	1L		2L			2013-06-04	1	1	1	1	1	2	2	EL PACIENTE NO FIRMO EL CONSENTIMIENTO POR EXITUS DEL PACIENTE	2	1935-04-29	1	1		2	2		1	1	1	0	0	0	1	DISLIPEMIA,HIPOTIROIDISMO,MARCAPASOS,INSUFICIENCIA VENOSA CRONICA		0	1	0	0	0	1	0	1	1	EDEMA EXTREMIDAD INFERIOR	3	3	1	2010-12-17	T3N3M1
0024.05	Incluidos	Evaluables	1	1L					2013-06-04	1	1	1	1	1	2	2	EL PACIENTE NO FIRMA EL CONSENTIMIENTO POR EXITUS	2	1937-06-12	1	1		1			0	0	0	0	0	0	1	BOCIO ENDOTORACICO, SINDROME DEPRESIVO		0	0	0	0	1	0	1	0	1	DOLOR HOMBRO IZQUIERDO, AFONIA	3	3	2	2009-09-14	T4N1M0
0024.06	Incluidos	No Evaluables	1	1L					2013-06-04	1	1	2	1	1	2	2	EL PACIENTE NO FIRMA EL CONSENTIMIENTO POR EXITUS	1	1940-11-26	1	1		2	2		0	0	0	0	0	0	0			0	1	0	0	1	1	0	0	0		3	3	2	2006-02-15	T2NXM0
0025.01	Incluidos	Evaluables	1	1L					2013-05-03	1	1	1	1	1	2	2		1	1932-01-23	2	1		2	3		0	0	1	0	0	0	1	TUBERCULOSIS OSEA Y PULMONAR		0	1	0	0	1	0	0	0	0		2	2	1	2011-02-28	T4N3M1A
0025.02	Incluidos	Evaluables	1	1L		2L	3L	4L	2013-05-17	1	1	1	1	1	2	2		1	1959-11-20	0	1		2	1		0	0	0	0	0	0	1	HIV/VHC/TBC		0	0	0	0	1	0	0	0	1	FIEBRE	2	2	2	2011-05-26	T2N2M0
0025.03	Incluidos	Evaluables	1	1L					2013-05-30	1	1	1	1	1	2	2		1	1935-05-03	0	1		2	3		0	0	1	0	1	0	0			1	0	0	0	0	0	0	0	0		2	2	1	2010-11-18
0025.04	Incluidos	Evaluables	1	1L					2013-06-07	1	1	1	1	1	2	2		1	1926-01-22	0	1		2	2		0	0	0	0	0	0	1	DLP/ENFERMEDAD PAGET/SINDROME ANSIOSO DEPRESIVO		0	1	0	0	1	0	0	0	0		2	2	1	2011-03-09	T2AN0M1B
0025.05	Incluidos	Evaluables	1	1L					2013-07-17	1	1	1	1	1	2	2		2	1932-01-20	1	1		1			0	0	1	0	0	0	0			0	0	0	0	0	0	0	0	1	DOLOR OSEO	2	2	1	2011-12-07	T2AN1M1B
[truncated: 119 more columns]

## Sheet: Lineas de Tto
NUMPAC	POBINC	POBEVA	TTONCO	LINEA	MANTENIMIENTO	COMENTARIOS CUADERNO	TIPTTO	TTO	TTO1	GENER	DOSIS	FINI	FFIN	SEMTTO	EFIC	PROG	FPROG	EVENTO	FEVENTO	MUERTE	FFALL	MESES_SLP	MESES_SG	CICL	REDUC	MTRED	DOSRED	MJRSP	FINTT	MTFIN	TOXESPE	F1	F2	F3	F4	M4	F5	M5	F6	M6	TRATAMIENTO	SUBTIPO	SUBTIPO_QT	SUBTIPO_QT_TKI	SUBTIPO_TKI	MTTO	TRG	TCE	SUP
0001.01	Incluidos	Evaluables	1	1L		1ªL	2	TKI	TKI	GEFITINIB	250 MG	2010-05-20	2011-06-02	54	1	1	2011-06-02	1	2011-06-02	1	2011-12-14	12.4189	18.8255		2			3	1	1		METILPREDNISOLONA	AMOXICILINA+ACIDO CLAVULANICO	DIPROGENTA	NIMODIPINO	HIPERTENSION					TKI	Gefitinib			Gefitinib	12.4189	2	1	3
0001.01	Incluidos	Evaluables	1	2L		2ª L	1	QT	QT	CARBOPLATINO-PEMETREXED	CARBOPLATINO AUC5+PEMETREXED 500MG/M2	2011-06-17	2011-11-25	23	1	2		1	2011-12-14	1	2011-12-14	5.91376	5.91376	8	1	MUCOSITIS	25% PEMETREXED	3	1	4		MICOSTATIN	LIDOCAINA	PARACETAMOL							QT	Doblete de QT	Doblete de QT			5.28953	2	1	3
0001.02	Incluidos	Evaluables	1	1L		1ªL / EN FECHA FIN TTO PONE ON GOING	2	TKI	TKI	GEFITINIB		2010-07-22	2011-07-13	50.8571	1	1	2011-07-04	1	2011-07-04	1	2012-09-06	11.4004	25.5277		2			1	1	1		IBUPROFENO									TKI	Gefitinib			Gefitinib	11.6961	1	1	3
0001.02	Incluidos	Evaluables	1	2L		2ªL	1	QT	QT	CARBOPLATINO+PEMETREXED	398MG(CARBOPLATINO)+500MG/M2ÇPEMETREXED)+250MG(GETIFINIB)	2011-07-14	2011-11-03	16	1	1	2012-03-02	1	2012-03-02	1	2012-09-06	7.62218	13.7988	6	2			3	1	1		IBUPROFENO	ACIDO FOLICO	ARANESP	PARACETAMOL	DOLOR OSEO	TRAMADOL	DOLOR OSEO	NEULASTA	PROFILAXIS	QT	Doblete de QT	Doblete de QT			3.67967	2	1	3
0001.03	Incluidos	Evaluables	1	1L	1M	1ªL	1	QT+QTM	QT	CISPLATINO-PEMETREXED	75MG/M2+400MG/M2	2010-04-09	2010-06-11	9	1	2		1	2010-09-23	1	2011-04-24	5.48665	12.4846	4	1	DESCONOCIDO	675 MG DE PEMETREXED	3	1	2		PRIMPERAN									QT	Doblete de QT	Doblete de QT			2.06982	2	1	3
0001.03	Incluidos	Evaluables	1	2L		2ªL	2	TKI	TKI	ERLOTINIB		2010-09-13	2010-11-15	9	1	1	2010-11-15	1	2010-11-15	1	2011-04-24	2.06982	7.32649		1	ALTERACION FUNCION HEPATICA	100MG/DIA	4	1	1											TKI	Erlotinib			Erlotinib	2.06982	2	2	3
0001.03	Incluidos	Evaluables	1	3L		3ªL	1	QT	QT	GENCITABINA+VINORELBINA	1000 MG/M2 GENCITABINA+ 30 MG/M2 VINORELBINA	2010-11-16	2011-02-21	13.8571	1	1	2011-03-11	1	2011-03-11	1	2011-04-24	3.77823	5.22382	4	1		725 MG/M2 + 20 MG/M2	3	1	1		VENLAFAXINA	DIAZEPAM	TRAUMADOL	ZALDIAR	DOLOR OSEO	IBUPROFENO	DOLOR OSEO	MORFINA	DOLOR OSEO	QT	Doblete de QT	Doblete de QT			3.18686	2	1	3
0001.04	Incluidos	Evaluables	1	1L		1ªL	2	TKI	TKI	GEFITINIB 250 MG		2011-09-08	2012-05-29	37.7143	1	1	2012-04-17	1	2012-04-17	1	2012-08-27	7.29363	11.6304		2			2	1	1		FORTASEC	CLONATE								TKI	Gefitinib			Gefitinib	8.67351	1	1	3
0001.04	Incluidos	Evaluables	1	2L		2ªL	12	QT+TKI	QT + TKI	CISPLATINO-PEMETREXED+GEFITINIB	140MG/M2+937 MG/M2+250MG/24H	2012-05-30	2012-07-05	5.14286	0	1	2012-06-27	1	2012-06-27	1	2012-08-27	0.919918	2.92402	1	2			4	1	4											QT+TKI	QT+Gefitinib		QT+Gefitinib		1.18275	2	2	3
0001.05	Incluidos	Evaluables	1	1L		1ªL	2	TKI	TKI	GEFITINIB 250MG/24H		2011-01-14	2013-02-15	109	1	2		2	2013-02-15	2	2013-02-15	25.0678	25.0678		2			3	1	4		LEVOFLOXACINO									TKI	Gefitinib			Gefitinib	25.0678	2	1	1
0001.06	Incluidos	Evaluables	1	1L		1ªL	2	TKI	TKI	GEFITINIB 250MG		2011-06-02	2011-07-28	8	1	1	2011-07-28	1	2011-07-28	1	2012-02-16	1.83984	8.50924		2			4	1	1		LEVOFLOXACINO									TKI	Gefitinib			Gefitinib	1.83984	2	2	3
0001.06	Incluidos	Evaluables	1	2L		2ªL	1	QT	QT	CARBOPLATINO-PACLITAXEL	CARBOPLATINO 755MG+175MG/M2 PACLITAXEL C/21 DIAS	2011-08-09	2011-10-25	11	1	1		1	2012-01-19	1	2012-02-16	5.35524	6.27515	4	2			3	1	3	HEMATOLOGIA										QT	Doblete de QT	Doblete de QT			2.52977	2	1	3
0001.06	Incluidos	Evaluables	1	3L		3ªL	1	QT	QT	PEMETREXED	500MG/M2, C/21 DIAS	2012-01-20	2012-02-04	2.14286	0	1	2012-02-04	1	2012-02-04	1	2012-02-16	0.492813	0.887064	1	2			4	1	1		AMIKEMIA	CEFTAZIDIMA	DEXAMETASONA	METILPREDNISOLONA	PNEUMONITIS OBSTRUCTIVA					QT	Monoquimioterapia	Monoquimioterapia			0.492813	2	2	3
0001.07	Incluidos	Evaluables	1	1L		1ªL	2	TKI	TKI	GEFITINIB 250MG/DIA		2011-01-01	2011-07-01	25.8571	1	1	2011-07-01	1	2011-07-01	1	2011-08-09	5.94661	7.22793		2			2	1	1		PEITEL									TKI	Gefitinib			Gefitinib	5.94661	1	1	3
0001.08	Incluidos	Evaluables	1	1L		1ªL	1	QT	QT	CARBOPLATINO-GEMCITABINA	CARBOPLATINO 355-GEMCITABINA 1791 (DIA 1-8)	2010-10-04	2010-11-29	8	1	2		1	2011-03-15	1	2011-03-15	5.32238	5.32238	3	2			3	1	2		PARACETAMOL	IBUPROFENO	NOLOTIL							QT	Doblete de QT	Doblete de QT			1.83984	2	1	3
0001.09	Incluidos	Evaluables	1	1L		1ªL / MOTIVO FIN TTO: DETERIORO ESTADO GENERAL	2	TKI	TKI	GEFITINIB 250MG		2011-03-26	2011-06-12	11.1429	1	2		1	2011-06-22	1	2011-06-22	2.89117	2.89117		2			3	1	4		HEPARINA BAJO PESO MOLECULAR	CIPROFLOXACINO	CLINDAMICINA							TKI	Gefitinib			Gefitinib	2.56263	2	1	3
0001.10	Incluidos	Evaluables	1	1L		1ªL	1	QT	QT	CARBOPLATINO - PEMETREXED	AUC 5 (CARBOPLATINO) - 500 MG/M2 (PEMETREXED)	2011-03-04	2011-05-27	12	1	1		1	2011-09-28	1	2011-12-11	6.83368	9.26489	4	2			2	1	2		FENTANILO	MEGESTROL	EMEND	ARANESP	PROFILAXIS	CLEXANE	TEP			QT	Doblete de QT	Doblete de QT			2.75975	1	1	3
0001.10	Incluidos	Evaluables	1	2L		2ªL / FECHA PROGRESION: PROGRESION CLINICA/MOTIVO FINALIZACION TTO: DECISION DEL PACIENTE	2	TKI	TKI	ERLOTINIB	150MG/24HORAS	2011-09-29	2011-10-28	4.14286	0	1	2011-10-28	1	2011-10-28	1	2011-12-11	0.952772	2.39836		2			4	1	4		FENTANILO	FORTASEC								TKI	Erlotinib			Erlotinib	0.952772	2	2	3
0002.02	Incluidos	Evaluables	1	1L		1ªL	2	TKI	TKI	GEFITINIB 250MG		2011-09-16	2012-08-21	48.5714	1	1	2012-08-21	1	2012-08-21	2	2012-12-31	11.1704	15.5072		2			2	1	1		PLEITEL	ACETATO DE MEGESTROL	BUFRENORFINA (PARCHES)	BACTROBAN	FISURA UNGUEAL	MOXIFLOXACINO HIDROCLORURO	FISURA UNGUEAL	CLOVATE	FISURA UNGUEAL	TKI	Gefitinib			Gefitinib	11.1704	1	1	2
0002.03	Incluidos	Evaluables	1	1L		1ªL	1	QT	QT	PEMETREXED+CDDP	9999999	2010-05-13	2011-05-13	52.1429	1	1	2011-06-11	1	2011-06-11	2	2012-12-31	12.9446	31.6386	4	2			3	1	1	NO REALIZO TTO EN NUESTRO HOSPITAL	9999990	9999990	9999990	9999990	9999990	9999990	9999990	9999990	9999990	QT	Doblete de QT	Doblete de QT			11.9918	2	1	2
0002.03	Incluidos	Evaluables	1	2L		2ªL	2	TKI	TKI	ERCOTINIB 150MG		2011-06-11	2012-07-27	58.8571	1	1	2012-07-27	1	2012-07-27	2	2012-12-31	13.5359	18.694		2			2	1	1		PEITEL	LODERM	PRODERMA							TKI	Erlotinib			Erlotinib	13.5359	1	1	2
0002.03	Incluidos	Evaluables	1	3L		3ªL/FECHA FIN TTO: CONTINUA	2	Otros	Otros	BIBW 2992 (AFANITIB) 30MG+SIROLIMUS 1MG		2012-08-13	2012-12-31	20	1	2		2	2012-12-31	2	2012-12-31	4.59959	4.59959		1	PERIONIXIS	SIROLIMUS 1MG C/48H	2	2			DIPROGENTA	NITRATO DE PLATA	BACTROBAN	AUGMENTINE	FOLICULITIS					Otros					4.59959	1	1	2
0002.04	Incluidos	Evaluables	1	1L		1ªL	2	TKI	TKI	GEFITINIB 250 MG		2011-07-26	2012-03-16	33.4286	1	1	2012-03-12	1	2012-03-12	1	2012-07-01	7.55647	11.2033		2			3	1	1		VANCOMICINA	BOREA								TKI	Gefitinib			Gefitinib	7.68789	2	1	3
0002.04	Incluidos	Evaluables	1	2L		2ªL/REDUCCION DOSIS Y MEJOR RESPUESTA: NO VALORABLE/ DECISION DEL MEDICO POR LA PROGRESION DE SU ENFERMEDAD Y POR EL PACIENTE QUE NO QUERIA CONTINUAR MAS TTO	1	QT	QT	CARBOPLATINO + PEMETREXED	CARBOPLATINO 585MG PEMETREXED: 963MG	2012-03-16	2012-04-04	2.71429	0	2		1	2012-04-04	1	2012-07-01	0.62423	3.5154	1		5555555		3	1	4	POR DECISION DEL MEDICO Y PACIENTE										QT	Doblete de QT	Doblete de QT			0.62423	2	1	3
0002.05	Incluidos	Evaluables	1	1L		1ªL	2	TKI	TKI	GEFITINIB 250MG		2011-12-12	2012-06-12	26.1429	1	1	2012-06-12	1	2012-06-12	1	2012-07-01	6.01232	6.63655		2			2	1	1		SALBUTAMOL	PREDNISONA	DIOSMINA	MOVILOL	ESTREÑIMIENTO	RANITIDINA	PROFILAXIS	LEVOFLOXACINO+CLINDAMICINA	HAEMOPHILUS	TKI	Gefitinib			Gefitinib	6.01232	1	1	3
0002.06	Incluidos	Evaluables	1	1L		1ªL	2	TKI	TKI	GEFITINIB 250MG		2011-11-15	2012-05-09	25.1429	1	1	2012-05-09	1	2012-05-09	2	2013-05-09	5.78234	17.7741		2			3	1	1		RANITIDINA									TKI	Gefitinib			Gefitinib	5.78234	2	1	2
0002.06	Incluidos	Evaluables	1	2L		2ªL	12	QT+TKI	QT + TKI	CISPLATINO+PEMETREXED+GEFITINIB (250MG)	CISPLATINO (124MG)+PEMETREXED (828MG)	2012-05-24	2012-09-06	15	1	1	2013-03-19	1	2013-03-19	2	2013-05-09	9.82341	11.499	6	2			2	1	1		ACIDO FOLICO	VITAMINA B12	OMEPRAZOL	DEXAMETASONA	PREMEDICACION	STILNOX	INSOMNIO			QT+TKI	QT+Gefitinib		QT+Gefitinib		3.44969	1	1	2
0002.06	Incluidos	Evaluables	1	3L		3ªL/MEJOR RESPUESA AL TTO: TODAVIA NO VALORADO/ pruebas imagen: todavia no realizado/pruebas laboratorio: en curso	1	QT	QT	DOCETAXEL	128 MG	2013-04-24	2013-05-09	2.14286	0	2		2	2013-05-09	2	2013-05-09	0.492813	0.492813		2			3	2												QT	Monoquimioterapia	Monoquimioterapia			0.492813	2	1	2
0002.08	Incluidos	Evaluables	1	1L		1ªL	2	TKI	TKI	SE CAMBIA GEFITINIB 250MG POR ERCOTINIB 100MG		2011-07-12	2011-12-17	22.5714	1	1	2012-03-09	1	2012-03-09	1	2012-12-06	7.91786	16.8542		2			2	1	1	TAMBIEN TOXICIDAD HEPATICA GIII (SE CAMBIA GEFITINIB POR ERCOTINIB 100MG) 17/12/11	AMOXI-CLAVULANICO	MUPIROCINA	MST	SUPRADOL	DOLOR	MOVILOL	ESTREÑIMIENTO	CYRICA/PANTOPRAZOL	DOLOR/PROFILAXIS	TKI	Erlotinib			Erlotinib	5.19097	1	1	3
0002.08	Incluidos	Evaluables	1	2L		2ªL	1	QT	QT	CISPLATINO+PEMETREXED	CISPLATINO:119MG, PEMETREXED: 791MG	2012-03-26	2012-05-30	9.28571	1	1	2012-07-06	1	2012-07-06	1	2012-12-06	3.35113	8.37782	2	1	PANCREATITIS	PEMETREXED 757MG	4	1	1		MST	LYRICA	MOVILOL	SEVREDOL (RESCATE)	DOLOR					QT	Doblete de QT	Doblete de QT			2.13552	2	2	3
0002.09	Incluidos	Evaluables	1	1L	1M	1ªL	1	QT+TKIM	QT	CARBOPLATINO+PACLITAXEL	CARBOPLATINO 450MG PACLITAXEL 296MG	2010-03-30	2010-06-01	9	1	2		1	2011-09-12	1	2012-06-19	17.4456	26.6776	4	2			3	1	2		SIMVASTATINA	AMLODIPINO	IBUPROFENO							QT	Doblete de QT	Doblete de QT			2.06982	2	1	3
0002.09	Incluidos	Evaluables	1	2L		2ªL	2	TKI+Otros	Otros	AFATINIB 30MG+SIROLIMUS 1MG		2011-10-10	2012-02-06	17	1	2		1	2012-06-19	1	2012-06-19	8.31211	8.31211		2			3	1	3	ERITEMA PLANTAR G3 + ULCERA	VARIHESIVE	BACTROBAM	PRODERMA	CLOVATE	FISURAS	NITRATO DE PLATA	FISURAS	ALOPURINOL 3%	FISURAS	TKI+Otros					3.90965	2	1	3
0002.10	Incluidos	Evaluables	1	1L		1ªL	2	TKI	TKI	ERCOTINIB 100MG		2011-01-31	2011-03-30	8.28571	1	2		1	2011-04-21	1	2011-04-21	2.62834	2.62834		2			2	1	3	HEPATICA Y CUTANEA	PEITEL	ATARAX	GELIDINA	HIDROSALUTERIL	HIPERTENSION					TKI	Erlotinib			Erlotinib	1.90554	1	1	3
0003.01	Incluidos	Evaluables	1	1L		1ªL	2	TKI	TKI	GEFITINIB 250MGR		2010-11-09	2011-03-14	17.8571	1	1	2011-03-07	1	2011-03-07	1	2011-10-15	3.8768	11.1704		2			2	1	1		NOLOTIL 525 /8H	ENANTYUM 25 / 8H	ZOLPIDEM 5 /24H	OMEPRAZOL 40 /24H	PROTECTOR GASTRICO	DUROGESIC 25 / 72H	DOLOR TORACICO			TKI	Gefitinib			Gefitinib	4.10678	1	1	3
0003.01	Incluidos	Evaluables	1	2L		2ªL	1	QT	QT	CARBOPLATINO+PEMETREXED		2011-03-21	2011-08-03	19.2857	1	1	2011-09-15	1	2011-09-15	1	2011-10-15	5.84805	6.83368	6	2			3	1	2											QT	Doblete de QT	Doblete de QT			4.43532	2	1	3
0003.02	Incluidos	Evaluables	1	1L		1ªL	2	TKI	TKI	GEFITINIB		2011-01-20	2011-07-20	25.8571	1	1	2011-08-02	1	2011-08-02	1	2011-08-02	6.37372	6.37372					2	1	1		DIPROGENTA	GINSEN	PHARMATON COMPLEX	BOREA 160MG	ANOREXIA	SERTRALINA	DEPRESION			TKI	Gefitinib			Gefitinib	5.94661	1	1	3
0003.03	Incluidos	Evaluables	1	1L		1ªL	2	TKI	TKI	GEFITINIB		2011-01-10	2011-04-04	12	1	1	2011-04-04	1	2011-04-04	1	2011-07-05	2.75975	5.78234					3	1	1		OMEPRAZOL	DIPROGENTA								TKI	Gefitinib			Gefitinib	2.75975	2	1	3
0003.03	Incluidos	Evaluables	1	2L		2ªL	1	QT+TKI	QT + TKI	CARBOPLATINO/PEMETREXED/ERLOTINIB	590MG/850MG	2011-04-08	2011-06-09	8.85714	1	1	2011-07-05	1	2011-07-05	1	2011-07-05	2.89117	2.89117	4	2			4	1	1		ZOMETA	DEXAMETASONA	ONDASETRON							QT+TKI	QT+Erlotinib		QT+Erlotinib		2.03696	2	2	3
0003.04	Incluidos	Evaluables	1	1L		1ªL	2	TKI	TKI	GEFITINIB		2011-05-12	2012-05-23	53.8571	1	2		1	2012-06-27	1	2012-06-27	13.5359	13.5359					3	1	4		FENTANILO	ENENATYUM	OMEPRAZOL	LORETAZEPAM	NERVIOSISMO	OROMORF	DOLOR	BOREA	ASTENIA	TKI	Gefitinib			Gefitinib	12.386	2	1	3
0003.05	Incluidos	Evaluables	1	1L		1ªL	2	TKI	TKI	GEFITINIB		2011-05-27	2011-08-05	10	1	1	2011-08-05	1	2011-08-05	1	2011-09-17	2.29979	3.71253		2			3	1	1											TKI	Gefitinib			Gefitinib	2.29979	2	1	3
0003.06	Incluidos	Evaluables	1	1L		1ªL	2	TKI	TKI	GEFITINIB		2011-06-22	2013-09-12	116.143	1	2		2	2013-09-12	2	2013-09-12	26.7105	26.7105					2	2			DEXKETOPROFENO 25MG	CIPROFLOXACINO								TKI	Gefitinib			Gefitinib	26.7105	1	1	1
0003.07	Incluidos	Evaluables	1	1L		1ªL	2	TKI	TKI	GEFITINIB		2012-01-12	2013-01-23	53.8571	1	1	2013-01-23	1	2013-01-23	1	2013-01-23	12.386	12.386					2	1	1		DEXTROMETORFANO	CARBOCISTEINATO DE LISINA	BROMURO TIOTROPIO							TKI	Gefitinib			Gefitinib	12.386	1	1	3
0003.08	Incluidos	Evaluables	1	1L		1ªL	2	TKI	TKI	GEFITINIB		2012-01-11	2012-12-31	50.7143	1	1	2012-12-31	1	2012-12-31	1	2012-12-31	11.6632	11.6632					3	1	1		PARACETAMOL	METAMIZOL	LEVOFLOXACINO	DOXICILINA	ERUPCION CUTANEA	ACETATO MAGESTROL	ANOREXIA	DIPOPRONATO BETAMETISONA+GENTAMICINA	ERUPCION CUTANEA	TKI	Gefitinib			Gefitinib	11.6632	2	1	3
0004.01	Incluidos	Evaluables	1	1L		2ªL	2	TKI	TKI	ERLOTINIB 150MG		2011-08-15	2012-04-15	34.8571	1	1	2012-04-10	1	2012-04-10	1	2012-05-29	7.85216	9.46201		1	ONICODISTROFIA GRADO 3	100 MG DESDE 1 DIC 2011	3	1	1		ZOMETA	CLEXANE	OXICORTIN	CLORURO MORFICO	DOLOR					TKI	Erlotinib			Erlotinib	8.01643	2	1	3
0004.02	Incluidos	Evaluables	1	1L		1ªL	2	TKI	TKI	GEFITINIB		2010-08-06	2012-04-02	86.4286	1	1	2012-03-27	1	2012-03-27	1	2012-08-07	19.6797	24.0493		2			2	1	1		OMEPRAZOL, POTASIO,CLEXANEBOI-K ASPARTICO	ATENOLOL	VITAMINA D	OXYCONTIN, IBUPROFENO,ENANTYUM, PARACETAMOL, NOLOTIL	DOLOR	FLUMIL	RESFRIADO/CATARRO			TKI	Gefitinib			Gefitinib	19.8768	1	1	3
0004.03	Incluidos	Evaluables	1	1L		1ªL	2	TKI	TKI	IRESSA 250MG/24H		2011-09-28	2012-02-28	21.8571	1	1	2012-02-04	1	2012-02-04	1	2012-10-15	4.23819	12.5832		2			3	1	1		ZOMETA	ACFOL	OPTOVITE	ACIPLEX	PROTECCION GASTRICA	ENENTYUM	DOLOR	MORFINA	DOLOR	TKI	Gefitinib			Gefitinib	5.02669	2	1	3
0004.03	Incluidos	Evaluables	1	2L		2ªL	1	QT	QT	PEMETREXED+CISPLATINO	500MG/M2+75MG/M2	2012-03-08	2012-07-11	17.8571	1	1	2012-10-01	1	2012-10-01	1	2012-10-15	6.80082	7.26078	6	2			3	1	1		ZOMETA	FORTECORTIN	OMEPRAZOL	APREPITANT	PREMEDICACION	SEREDIN	DOLOR	KEPRRA	CRISIS CONVULSIVAS	QT	Doblete de QT	Doblete de QT			4.10678	2	1	3
0004.04	Incluidos	Evaluables	1	1L		1ªL	2	TKI	TKI	ERCOTINIB 150MG		2010-12-02	2011-12-14	53.8571	1	1	2011-11-18	1	2011-11-18	1	2012-11-23	11.5318	23.7207		1	TOXICIDAD CUTANEA G II	100 MG/DIA	3	1	1		DALACIN TOPICO	BIODERM	UREIDIN-ANTIHISTAMINICO							TKI	Erlotinib			Erlotinib	12.386	2	1	3
0004.04	Incluidos	Evaluables	1	2L		2ªL	1	QT	QT	ALIMTA (PEMETREXED)	450MG/M2	2012-07-18	2012-09-20	9.14286	1	2		1	2012-11-23	1	2012-11-23	4.20534	4.20534	4	2			3	1	4		KYTRIL	FORTECORTIN	OMEPRAZOL	SULFATO MAGNESICO	PROFILAXIS	OPTOVITE	PROFILAXIS	ACFOL	PROFILAXIS	QT	Monoquimioterapia	Monoquimioterapia			2.10267	2	1	3
0004.05	Incluidos	Evaluables	1	1L		1ªL	2	TKI	TKI	GEFITINIB 250 MG		2011-06-24	2013-02-27	87.7143	1	1	2013-01-15	1	2013-01-15	2	2013-06-28	18.7598	24.1478		2			3	1	1		TDEOS, BIFOSFONATOS, CALCIO, VITAMINA D	CLEXANE	ZOMETA	OMEPRAZOL	PROTECCION GASTRICA	ENANTYUM	DOLOR	POLARAMINE	URTICARIA	TKI	Gefitinib			Gefitinib	20.1725	2	1	2
0004.05	Incluidos	Evaluables	1	2L		2ªL	1	QT+TKI	QT + TKI	PEMETREXED+CARBOPLATINO (POR INDICACION DEL DOCTOR LA PACIENTE CONTINUA CON GEFITINIB HASTA 29/05/2013)	500MG/M2 + 300 MG/M2	2013-02-27	2013-05-09	10.1429	1	1	2013-05-09	1	2013-05-09	2	2013-06-28	2.33265	3.97536	5	2			3	1	1		FORTECORTIN	POLARAMINE	KYTRIL	OMEPRAZOL	PROTECCION GASTRICA					QT+TKI	QT+Gefitinib		QT+Gefitinib		2.33265	2	1	2
0004.05	Incluidos	Evaluables	1	3L		3ªL/FECHA FIN TTO: CONTINUA/ MEJOR RESPUESTA AL TTO: LA PACIENTE SOLO LLEVA 1 CICLO	1	QT	QT	DOCETAXEL+GEMCITABINA	65MG/M2+1000 MG/M2	2013-06-06	2013-06-28	3.14286	0	2		2	2013-06-28	2	2013-06-28	0.722793	0.722793	1	2			3	2			KYTRIL	FORTECORTIN	OMEPRAZOL							QT	Doblete de QT	Doblete de QT			0.722793	2	1	2
0004.06	Incluidos	Evaluables	1	1L		1ªL	1	QT	QT	VINORELBINA ORAL (NAVELBINE)	60 MG/M2	2010-05-27	2010-06-24	4	0	2		1	2010-08-21	1	2010-08-21	2.82546	2.82546	4	2			3	1	2		KYTRIL	DUROGESIC	ZALDIAR							QT	Monoquimioterapia	Monoquimioterapia			0.919918	2	1	3
0004.07	Incluidos	Evaluables	1	1L		1ªL/MAS TTOS CONCOMITANTES: SPIRIVA:BRONCODILATADOR;PLUSVENT:INSUF.RESPIRATORIA;BAÑOS SULFATO ZINC TOXICIDAD CUTANEA;CUTIVATE CREMA TOXICIDAD CUTANEA;ADIRO: PREVENCION COAGULOS;MIOCARDIS:HIPERTENSION ARTERIAL;OMEPRAZOL PROT.GASTRICO; FUROSEMIDA:DIURETICO	2	TKI	TKI	ERLOTINIB 150MG/24H		2011-10-28	2012-08-28	43.5714	1	1	2012-08-23	1	2012-08-23	2	2012-12-31	9.85626	14.1273		1	TOXICIDAD CUTANEA	100 MG/24H	3	1	1		PANTECTA	ZESTORETIC	AMLODIPINO	CIMBALTA	DEPRESION	HIDRAPRES	HIPERTENSION ARTERIAL	CARDYL	COLESTEROL	TKI	Erlotinib			Erlotinib	10.0205	2	1	2
0004.07	Incluidos	Evaluables	1	2L		2ªL/FECHA DE FIN TTO: CONTINUA/RECIBE PEMETREXED+CARBOPLATINO DESDE 05/09/2012 AL 28/12/2012 6 CICLOS. Y DESDE 25/1/13 RECIBE SOLO PEMETREXED Y CONTINUA 5 CICLOS/ OMEPRAZOL PROTECCION GASTRICA	1	QT	QT	PEMETREXED+CARBOPLATINO	450MG/M2+280MG	2012-09-05	2012-12-31	16.7143	1	2		2	2012-12-31	2	2012-12-31	3.84394	3.84394	11	2			3	2			ACFOL	OPTOVITE	EPCETESIA	HIERRO	DEFICIT HIERRO	PARIET	VOMITOS	FORTECORTIN,KYTRIL	PREMEDICACION	QT	Doblete de QT	Doblete de QT			3.84394	2	1	2
0004.08	Incluidos	Evaluables	1	1L	1M	1ªL	2	TKI	TKI	GEFITINIB		2010-07-08	2011-03-17	36	1	1		1	2011-03-17	1	2011-08-13	8.27926	13.1745		2			2	1	2		OXYCONTIN									TKI	Gefitinib			Gefitinib	8.27926	1	1	3
0004.08	Incluidos	Evaluables	1	2L		MANTENIMIENTO	1	QT	QT	CARBOPLATINO+PEMETREXED	600+880MG	2011-04-27	2011-07-11	10.7143	1	1	2011-07-11	1	2011-07-11	1	2011-08-13	2.46407	3.54825	4	2			4	1	1		ZOMETA	OPTOVITE	ACFOL	ROMILAR	TOS	NEUPOGEN	NEUTROPENIA	KYTRIL+DECADRAN+OXIGENO	ANTIEMESIS	QT	Doblete de QT	Doblete de QT			2.46407	2	2	3
0004.09	Incluidos	Evaluables	1	1L		1ªL	2	TKI	TKI	GEFITINIB 250MG		2011-07-28	2012-03-28	34.8571	1	1	2012-04-09	1	2012-04-09	1	2012-06-17	8.41068	10.6776		2			3	1	3	POSIBLE TOXICIDAD DIGESTIVA	INSULINA NOVORAPID	ATORVASTATINA	INSULINA GLARGINA LANTUS	DIANBEN	DIABETES MELLITUS TIPO 2	EPROSARTAN	HIPERTENSION ARTERIAL	CLOPIDOGREL	PREVENCION FORMACION COAGULOS	TKI	Gefitinib			Gefitinib	8.01643	2	1	3
0004.10	Incluidos	Evaluables	1	1L		1ªL	1	QT	QT	VINORELBINA ORAL (NAVELBINE)	60 MG/M2 D1,D8	2010-06-10	2010-09-29	15.8571	1	1	2010-10-15	1	2010-10-15	1	2011-03-24	4.17248	9.42916	6	2			3	1	1		CLEXANE									QT	Monoquimioterapia	Monoquimioterapia			3.64682	2	1	3
0004.10	Incluidos	Evaluables	1	2L		2ªL	2	TKI	TKI	TARCEVA (ERCOTINIB)		2010-12-01	2011-01-30	8.57143	1	1	2011-02-10	1	2011-02-10	1	2011-03-24	2.33265	3.71253		2			3	1	1											TKI	Erlotinib			Erlotinib	1.97125	2	1	3
0004.10	Incluidos	Evaluables	1	3L		3ªL	1	QT	QT	CISPLATINO+VINORELBINA	60MG/M2 IV + 60MG/M2 ORAL (D1,D8)	2011-03-15	2011-03-24	1.28571	0	1	2011-03-24	1	2011-03-24	1	2011-03-24	0.295688	0.295688	1	2			3	1	1		KYTRIL	FORTECORTIN	APREPITANT							QT	Doblete de QT	Doblete de QT			0.295688	2	1	3
0005.01	Incluidos	Evaluables	1	1L		1ªL	2	TKI	TKI	GEFITINIB		2011-01-27	2012-05-23	68.8571	1	1	2011-12-20	1	2011-12-20	1	2012-06-17	10.7433	16.6571		2			4	1	1		FRAXIPARINA	SINTROM								TKI	Gefitinib			Gefitinib	15.8357	2	2	3
0005.01	Incluidos	Evaluables	1	2L		2ªL	12	QT	QT	CISPLATINO 75MG/M2 + PEMETREXED 500 MG/M2	75MG/M2+500 MG/M2	2012-01-25	2012-04-02	9.71429	1	1	2012-05-30	1	2012-05-30	1	2012-06-17	4.13963	4.73101	5	2			3	1	3	ANOREXIA,ASTENIA	ONDASETRON	DEXAMETASONA								QT	Doblete de QT	Doblete de QT			2.23409	2	1	3
0005.02	Incluidos	Evaluables	1	1L	1M	1ªL	12	QT	QT	CISPLATINO+PEMETREXED Y ERCOTINIB (TKI)	CISPLATINO 75MG/M2; PEMETREXED=500MG/M2	2011-01-20	2011-03-31	10	0	2	2011-05-12	2	2011-05-12	1	2011-05-12	3.67967	3.67967	3	2			3	1	4		ONDASETRON	DEXAMETASONA	DUROGESIC	KYTRIL	ANTIEMETICO					QT+TKI	QT+Erlotinib	Doblete de QT			2.29979	2	1	4
0005.04	Incluidos	Evaluables	1	1L			2	TKI	TKI	GEFITINIB	250MG/DIA	2011-03-30	2012-05-30	61	1	1	2012-03-08	1	2012-03-08	1	2012-06-03	11.3018	14.1602		2			2	1	1		BACTROBAN	ACETILCISTEINA								TKI	Gefitinib			Gefitinib	14.0287	1	1	3
0005.08	Incluidos	Evaluables	1	1L	1M	1ªL	1	QT+TKIM	QT	TAXOTERE75MG/M2+CISPLATINO 75MG/M2+PACLITAXEL 200MG/M2+CARBOPLATINO	TAXOTERE75MG/M2+CISPLATINO 75MG/M2+PACLITAXEL 200MG/M2+CARBOPLATINO	2012-05-03	2012-08-31	17.1429	1	2		1	2012-12-19	1	2013-04-16	7.55647	11.4333	5	2			3	1	2		POLARAMINE	DEXAMETASONA	ONDANSETRON	CODEINA	TOS	VENTOLIN	INHALADOR	LEVOFLOXACINO	INFECCION	QT	Triplete de QT	Triplete de QT			3.94251	2	1	3
0005.08	Incluidos	Evaluables	1	2L		2ªL	1	QT	QT	VNR 25/M2+GEMCITABINA 1000MG/M2	VNR 25/M2+GEMCITABINA 1000MG/M2	2012-12-20	2013-03-15	12.1429	1	1	2013-02-27	1	2013-02-27	1	2013-04-16	2.26694	3.84394	1	2			4	1	1		ONDANSETRON	DEXAMETASONA								QT	Doblete de QT	Doblete de QT			2.79261	2	2	3
0005.09	Incluidos	Evaluables	1	1L		1ªL	2	TKI	TKI	GEFITINIB 250MG/DIA		2011-06-16	2012-03-14	38.8571	1	1	2012-01-24	1	2012-01-24	1	2012-04-27	7.29363	10.3819		2			2	1	3	CUTANEA GRADO III	SUTRIL	OMEPRAZOL	URBASON	FOSTER	HIPERREACTIVDAD BRONQUIAL	PAUFONGOL	HONGOS	FLUMIL FORTE	MUCOLITICO	TKI	Gefitinib			Gefitinib	8.93634	1	1	3
0005.09	Incluidos	Evaluables	1	2L		2ªL	1	QT	QT	PEMETREXED	500 MG/M2	2012-02-15	2012-04-14	8.42857	1	2		1	2012-04-27	1	2012-04-27	2.3655	2.3655	3	2			2	1	4		ONDANSETRON	DEXAMETASONA								QT	Monoquimioterapia	Monoquimioterapia			1.9384	1	1	3
0005.10	Incluidos	Evaluables	1	1L		1ªL	2	TKI	TKI	GEFITINIB 250MG/DIA		2011-08-01	2012-10-08	62	1	1	2012-07-23	1	2012-07-23	2	2012-10-25	11.729	14.8172		2			2	1	1		MST	LYRICA	PANTECTA	PRIMPERAN	ANTIEMETICO	FORTECORTIN	ANTIEMETICO	DUPHALAC	ESTREÑIMIENTO	TKI	Gefitinib			Gefitinib	14.2587	1	1	4
0005.10	Incluidos	Evaluables	1	2L		2ªL	1	QT	QT	CISPLATINO 75MG/M2 + PEMETREXED 500 MG/M2	CISPLATINO 75MG/M2 + PEMETREXED 500 MG/M2	2012-08-16	2012-10-03	6.85714	1	1	2012-10-11	1	2012-10-11	2	2012-10-25	1.83984	2.29979	3	2			3	1	1		MST	LYRICA	HIBOR	REXER FLAS	DEPRESION	CLORURO MORFICO	DOLOR	CITALOPRAM	ANSIEDAD	QT	Doblete de QT	Doblete de QT			1.577	2	1	4
0006.02	Incluidos	Evaluables	1	1L		1ªL	2	TKI	TKI	GEFITINIB		2011-04-06	2011-09-06	21.8571	1	1	2011-08-26	1	2011-08-26	2	2013-09-23	4.6653	29.6016		2			2	1	1		DEXAMETASONA									TKI	Gefitinib			Gefitinib	5.02669	1	1	2
0006.02	Incluidos	Evaluables	1	2L		2ªL	1	QT	QT	PEMETREXED	500MG/M2	2011-09-14	2011-11-16	9	1	1	2011-11-16	1	2011-11-16	2	2013-09-23	2.06982	24.3121	4	2			4	1	1		DEXAMETASONA	ACFOL	VIT B12							QT	Monoquimioterapia	Monoquimioterapia			2.06982	2	2	2
0006.02	Incluidos	Evaluables	1	3L		3ªL	1	QT	QT	CARBOPLATINO Y PACLITAXEL	CBCA AUC 2 + TAXEL 60MG/M2	2011-12-12	2012-06-18	27	1	1	2012-06-18	1	2012-06-18	2	2013-09-23	6.20945	21.3881	13	2			3	1	1		CODEINA	DEXAMETASONA	RANITIDINA	ONDASETRON	PREMEDICACION	POLARAMINE	PREMEDICACION			QT	Doblete de QT	Doblete de QT			6.20945	2	1	2
0006.02	Incluidos	Evaluables	1	4L		4ªL/FECHA FIN TTO: SIGUE HASTA EL MOMENTO ACTUAL	1	QT	QT	VINORELBINA	25MG/M2	2013-03-06	2013-09-23	28.7143	1	2		2	2013-09-23	2	2013-09-23	6.6037	6.6037	8	2			3	2												QT	Monoquimioterapia	Monoquimioterapia			6.6037	2	1	2
0006.03	Incluidos	Evaluables	1	1L		1ªL	1	QT	QT	CISPLATINO+PEMETREXED	102MG+680MG	2010-07-02	2010-07-21	2.71429	0	1	2010-12-21	1	2010-12-21	1	2011-07-11	5.65092	12.2875	6	2			2	1	1											QT	Doblete de QT	Doblete de QT			0.62423	1	1	3
0006.04	Incluidos	Evaluables	1	1L		1ªL	2	TKI	TKI	GEFITINIB 250 MG/DIA		2011-08-09	2013-03-06	82.1429	1	1	2013-02-27	1	2013-02-27	2	2013-08-22	18.6612	24.4435		2			2	1	1		ROZEX CREMA	CLOPITTROMICINA	AMERIDE	ENALAPRIL	HTA	RANITIDINA		SIMVASTATINA	DISLIPEMIA	TKI	Gefitinib			Gefitinib	18.8912	1	1	2
0006.04	Incluidos	Evaluables	1	2L		2ªL/ NO DURANTE EL PERIODO DE RECOGIDA DE DATOS	3	QT	QT	CISPLATINO+PEMETREXED	120MG+800MG	2013-03-13	2013-08-22	23.1429	1	2		2	2013-08-22	2	2013-08-22	5.32238	5.32238	6	2			3	2												QT	Doblete de QT	Doblete de QT			5.32238	2	1	2
0006.05	Incluidos	Evaluables	1	1L		1ªL	2	TKI	TKI	GEFITINIB 250MG/DIA		2011-10-25	2012-12-31	61.8571	1	2		2	2012-12-31	2	2012-12-31	14.2259	14.2259		2			2	2			METFORMINA	ENALAPRIL	VALSELINA LIQUIDA	ATORVASTATINA	DISLIPEMIA					TKI	Gefitinib			Gefitinib	14.2259	1	1	1
0006.07	Incluidos	Evaluables	1	1L		1ªL	2	TKI	TKI	GEFITINIB		2010-09-16	2011-11-23	61.8571	1	1	2011-11-23	1	2011-11-23	2	2012-02-08	14.2259	16.7556		2			2	1	1		KEPPRA	FORTECORTIN								TKI	Gefitinib			Gefitinib	14.2259	1	1	4
0006.07	Incluidos	Evaluables	1	2L		2ªL/PROGRESION: EL PACIENTE EL 08/02/2012 NO VOLVIO A CONSULTA	1	QT	QT	CARBOPLATINO+PEMETREXED	CBC 820MG+PEMETREXED 960 MG	2011-11-30	2012-02-01	9	1	2		2	2012-02-08	2	2012-02-08	2.29979	2.29979	3	2			2	1	4		ACFOL	FORTECORTIN	VIT B12							QT	Doblete de QT	Doblete de QT			2.06982	1	1	4
0007.01	Incluidos	Evaluables	1	1L		1ªL/FECHA DE FIN DE TTO: DESCONOCIDA FECHA FIN. ULTIMA FECHA CONOCIDA 13/06/2011. PERDIDA DE SEGUIMIENTO	2	TKI	TKI	GEFITINIB		2010-09-09	2011-06-13	39.5714	1	2		2	2011-06-13	2	2011-06-13	9.10062	9.10062		2			2	1	4		DUROGESIC									TKI	Gefitinib			Gefitinib	9.10062	1	1	4
0007.02	Incluidos	Evaluables	1	1L		1ªL	2	TKI	TKI	GEFITINIB 250MG		2011-03-31	2011-12-14	36.8571	1	1	2011-12-13	1	2011-12-13	2	2012-12-31	8.44353	21.0595		2			3	1	1		TERTENSIF	ENALAPARIL								TKI	Gefitinib			Gefitinib	8.47639	2	1	2
0007.02	Incluidos	Evaluables	1	2L		2ªL	1	TKI	TKI	ERLOTINIB	20MG/KG	2012-01-11	2012-03-14	9	1	1	2012-03-22	1	2012-03-22	2	2012-12-31	2.33265	11.6632		2			4	1	1		ENALAPRIL	PARACETAMOL								TKI	Erlotinib			Erlotinib	2.06982	2	2	2
0007.02	Incluidos	Evaluables	1	3L		3ªL	1	QT	QT	CISPLATINO-ALIMTA	136MG CISPLATINO/908MG ALIMTA	2012-04-03	2012-07-19	15.2857	1	2		2	2012-12-31	2	2012-12-31	8.93634	8.93634	6	2			3	1	4		HTA									QT	Doblete de QT	Doblete de QT			3.5154	2	1	2
0007.03	Incluidos	Evaluables	1	1L		1ªL	1	QT	QT	CISPLATINO+ALIMTA	CISPLATINO 150MG+ALIMTA 1000MG	2010-07-15	2010-11-04	16	1	1	2010-11-26	1	2010-11-26	2	2012-12-31	4.40246	29.5688	6	2			3	1	2		DEXAMETASONA	ONDASETRON	ACFOL	POLARAMINE	REACCION ALERGICA EN BRAZOS Y TRONCO					QT	Doblete de QT	Doblete de QT			3.67967	2	1	2
0007.03	Incluidos	Evaluables	1	2L		2ªL	2	TKI	TKI	TARCEVA 150MG		2010-12-14	2012-03-12	64.8571	1	1	2012-02-27	1	2012-02-27	2	2012-12-31	14.4559	24.5749		2			2	1	1											TKI	Erlotinib			Erlotinib	14.9158	1	1	2
0007.03	Incluidos	Evaluables	1	3L		3ªL	12	TKI+Otros	Otros	MM-121 PLACEBO + TARCEVA 100MG	MM-121: 1780MG	2012-03-13	2012-05-21	9.85714	1	1	2012-05-16	1	2012-05-16	2	2012-12-31	2.10267	9.62628		2			4	1	1		DEXCLORFENIRAMINA	PARACETAMOL	FORTASEC							TKI+Otros					2.26694	2	2	2
0007.03	Incluidos	Evaluables	1	4L		4ªL	12	QT+TKI	QT + TKI	TAXOTERE+ERCOTINIB	150MG	2012-06-06	2012-10-15	18.7143	1	1	2012-11-12	1	2012-11-12	2	2012-12-31	5.22382	6.83368	7	2			3	1	1		POLARAMINE	DEXAMETASONA	ONDASETRON	OMEPRAZOL	PROTECCION GASTRICA					QT+TKI	QT+Erlotinib		QT+Erlotinib		4.3039	2	1	2
0007.04	Incluidos	Evaluables	1	1L		1ªL	2	TKI	TKI	GEFITINIB 250mg/24H		2011-09-20	2011-10-14	3.42857	0	1	2011-10-14	1	2011-10-14	1	2011-10-17	0.788501	0.887064		2			4	1	1		RANITIDINA	PARACETAMOL	METAMIZOL	ENALAPRILO	HIPERTENSION	OMEPRAZOL	PROTECTOR GASTRICO	FORTECORTIN	COMPRESION MEDULAR	TKI	Gefitinib			Gefitinib	0.788501	2	2	3
0007.06	Incluidos	Evaluables	1	1L		1ªL	2	TKI	TKI	GEFITINIB 250MG		2011-02-04	2011-07-12	22.5714	1	1	2011-06-27	1	2011-06-27	2	2011-11-30	4.69815	9.82341		2			4	1	1											TKI	Gefitinib			Gefitinib	5.19097	2	2	4
0007.06	Incluidos	Evaluables	1	2L		2ªL	1	QT	QT	CARBOPLATINO+PEMETREXED	9999999	2011-11-03	2011-11-30	3.85714	0	1	2011-11-30	1	2011-11-30	2	2011-11-30	0.887064	0.887064	1	2			4	1	4	DETERIORO DEL ESTADO GENERAL										QT	Doblete de QT	Doblete de QT			0.887064	2	2	4
0007.07	Incluidos	Evaluables	1	1L		1ªL	2	TKI	TKI	GEFITINIB 250MG		2011-05-19	2012-09-16	69.4286	1	1	2012-08-30	1	2012-08-30	2	2013-04-22	15.4086	23.1294		2			2	1	1		CODEINA	METAMIZOL								TKI	Gefitinib			Gefitinib	15.9671	1	1	2
0007.07	Incluidos	Evaluables	1	2L		2ªL	12	QT+TKI	QT + TKI	CISPLATINO-PEMETREXED+GEFITINIB	CISPLATINO:75MG/M2=130MG - PEMETREXED: 500MG/M2=865MG	2012-09-24	2013-04-22	30	1	1	2013-04-22	1	2013-04-22	2	2013-04-22	6.89938	6.89938	6	2			3	1	1		DEXAMETASONA	ONDASETRON	PARACETAMOL	OXYCORTIN	DOLOR	OMEPRAZOL	PROTECTOR GASTRICO			QT+TKI	QT+Gefitinib		QT+Gefitinib		6.89938	2	1	2
0007.08	Incluidos	Evaluables	1	1L	1M	MANTENIMIENTO	2	QT	QT	NECITUMUMAB	800MG	2010-08-11	2011-02-23	28	1	1	2011-03-16	1	2011-03-16	1	2012-05-12	7.12936	21.0267	6	2			3	1	1											Otros		Triplete de QT			6.43943	2	1	3
0007.08	Incluidos	Evaluables	1	2L		2ªL	2	TKI	TKI	ERLOTINIB 150MG		2011-03-16	2011-10-24	31.7143	1	1	2011-10-24	1	2011-10-24	1	2012-05-12	7.29363	13.8973		2			2	1	1											TKI	Erlotinib			Erlotinib	7.29363	1	1	3
0007.08	Incluidos	Evaluables	1	3L		3ªL	1	QT	QT	TAXOTERE	9999999	2011-10-25	2011-11-16	3.14286	0	1	2011-11-19	1	2011-11-19	1	2012-05-12	0.821355	6.57084	2	2			4	1	1											QT	Monoquimioterapia	Triplete de QT			0.722793	2	2	3
0008.01	Incluidos	Evaluables	1	1L			2	TKI	TKI	GEFITINIB 250MG		2010-06-03	2010-08-19	11	1	1	2010-08-12	1	2010-08-12	1	2010-08-24	2.29979	2.69405		2			4	1	1		AC.ZOLEDRONICO									TKI	Gefitinib			Gefitinib	2.52977	2	2	3
0008.02	Incluidos	Evaluables	1	1L		1ªL	2	TKI	TKI	GEFITINIB	9999999	2011-08-04	2012-04-11	35.8571	1	2		1	2012-05-07	1	2012-05-07	9.10062	9.10062		2			3	1	4		ZALDIAR	NOLOTIL	COLICURSI GENTADEXA	POLARAMINE	CONJUNTIVITIS BILATERAL					TKI	Gefitinib			Gefitinib	8.24641	2	1	3
0008.03	Incluidos	Evaluables	1	1L		1ªL	2	TKI	TKI	ERLOTINIB	9999999	2010-06-17	2012-05-01	97.7143	1	1	2012-05-10	1	2012-05-10	1	2013-07-19	22.768	37.0595		1	TOXICIDAD UNGUEAL	100MG	2	1	1		LODERM	PEITEL	PARONIQUIA	INFECCION UNGUEAL	PYRALVEX	AFTAS BUCALES				TKI	Erlotinib			Erlotinib	22.4723	1	1	3
0008.03	Incluidos	Evaluables	1	2L		2ªL	1	QT	QT	CARBOPLATINO+ALIMTA	CARBO 4AUC+ALIMTA 400MG/M2	2012-06-20	2012-09-19	13	1	1	2012-12-12	1	2012-12-12	1	2013-07-19	5.74949	12.9446	5	1	ASTENIA	ALIMTA 350MG/M2	3	1	3	DETERIORO GENERAL	ABSTRAL	DORMICUM	FENTANILO	ZOMETA	METASTASIS OSEAS					QT	Doblete de QT	Doblete de QT			2.98973	2	1	3
0008.03	Incluidos	Evaluables	1	3L		3ªL	1	QT	QT	DOCETAXEL	36MG/M2	2013-01-24	2013-04-12	11.1429	1	1	2013-04-23	1	2013-04-23	1	2013-07-19	2.92402	5.78234	4	2			3	1	1		LEVOFLOXACINO	VENLAFAXINA	DULOXETINA	ALPRAZOLAM	MAL DESCANSO NOCTURNO					QT	Monoquimioterapia	Monoquimioterapia			2.56263	2	1	3
0008.04	Incluidos	Evaluables	1	1L		1ªL	2	TKI	TKI	GEFITINIB	9999999	2010-06-17	2010-11-24	22.8571	1	2		1	2011-02-15	1	2011-03-19	7.98357	9.03491		2			2	1	3	ASTENIA/DIARREA	BOREA	PROSURE	TRANSTEC	NOLOTIL	DOLOR LUMBAR	RANITIDINA	EPIGASTRALGIA	IBUPROFENO	DOLOR EN EEIIZDA	TKI	Gefitinib			Gefitinib	5.25667	1	1	3
0008.07	Incluidos	Evaluables	1	1L		1ªL	1	QT	QT	CARBOPLATINO+GEMCITABINA	CARBOPLATINO 3AUC+GEMCITABINA 1000MG/M2	2010-06-14	2010-07-09	3.57143	0	2		1	2010-07-09	1	2010-07-09	0.821355	0.821355	1	2			3	1	4		OMEPRAZOL	MST	DIFLUCAN	SEVREDOL	DOLOR TORACICO	URBASON	DISNEA			QT	Doblete de QT	Doblete de QT			0.821355	2	1	3
0008.08	Incluidos	Evaluables	1	1L		1ªL	2	TKI	TKI	ERLOTINIB	150MG	2010-08-12	2011-04-05	33.7143	1	1	2011-03-29	1	2011-03-29	1	2011-07-05	7.52361	10.7433		2			3	1	1		FORTASEC	CIPROFLOXACINO	AMOXICILINA	PARACETAMOL	DOLOR	AUGMENTINE	INFECCION RESPIRATORIA			TKI	Erlotinib			Erlotinib	7.75359	2	1	3
0008.08	Incluidos	Evaluables	1	2L		2ªL	1	QT	QT	CARBOPLATINO+PEMETREXED	CARBO 4AUC+ALIMTA 400MG/M2	2011-05-12	2011-07-05	7.71429	1	1	2011-07-05	1	2011-07-05	1	2011-07-05	1.77413	1.77413	1	2			4	1	4		LYRICA	TARGIN	OMEPRAZOL	ACFOL	TTO CON PEMETREXED					QT	Doblete de QT	Doblete de QT			1.77413	2	2	3
0008.09	Incluidos	Evaluables	1	1L	1M	1ªL	1	QT+TKIM	QT	CARBOPLATINO+GEMCITABINA	CARBO 5AVC + GEM 1000 MG/M2	2010-05-12	2010-08-18	14	1	2		1	2010-10-27	1	2011-03-31	5.51951	10.6119	4	2			3	1	4		MST	SEVREDOL	ORFIDAL	ATARAX	RASH	DACORTIN	RASH	OXYCONTIN	DOLOR	QT	Doblete de QT	Doblete de QT			3.21971	2	1	3
0008.09	Incluidos	Evaluables	1	2L		2ªL	1	QT	QT	DOCETAXEL	75MG/M2	2010-11-17	2010-12-29	6	1	1	2011-01-13	1	2011-01-13	1	2011-03-31	1.87269	4.40246	3	2			4	1	1		OXYCONTIN	LYRICA								QT	Monoquimioterapia	Monoquimioterapia			1.37988	2	2	3
0008.09	Incluidos	Evaluables	1	3L		3ªL	1	QT	QT	PEMETREXED	500MG/M2	2011-02-02	2011-03-16	6	1	1	2011-03-31	1	2011-03-31	1	2011-03-31	1.87269	1.87269	3	2			4	1	4		OXYNORM	OXYCONTIN								QT	Monoquimioterapia	Monoquimioterapia			1.37988	2	2	3
0008.10	Incluidos	Evaluables	1	1L		1ªL	2	TKI	TKI	ERLOTINIB 150MG		2010-11-18	2011-01-24	9.57143	1	2		1	2011-01-25	1	2011-01-25	2.23409	2.23409		2			3	1	4		OXYCONTIN	OXINORM	NOLOTIL							TKI	Erlotinib			Erlotinib	2.20123	2	1	3
0008.11	Incluidos	Evaluables	1	1L	1M	MANTENIMIENTO	2	TKI	TKI	ERLOTINIB 150MG		2010-11-25	2011-02-17	12	1	1	2011-02-23	1	2011-02-23	1	2012-02-09	2.95688	14.4887		2			3	1	1		FUCIBET	DIAMICROM	NEURONTIN	LYRICA	DOLOR	NOCTAMID	INSOMNIO	VASTAT FLASH	ANSIEDAD	TKI	Erlotinib			Erlotinib	2.75975	2	1	3
0008.11	Incluidos	Evaluables	1	2L		2ªL	1	QT	QT	CARBOPLATINO+ALIMTA	CARBO 5AUC+ALIMTA 500MG/M2	2011-02-24	2011-06-16	16	1	1	2011-07-21	1	2011-07-21	1	2012-02-09	4.82957	11.499	6	1	PANCITOPENIA 2ª A QT	REDUCCION DEL 20%	3	1	1		MOVICOL	OXYCONTIN	OXINORM	URBASON	DOLOR/INFLAMACION	OMEPRAZOL	PROTECTOR GASTRICO	CYMBALTA	DEPRESION	QT	Doblete de QT	Doblete de QT			3.67967	2	1	3
0008.13	Incluidos	Evaluables	1	1L		1ªL	2	TKI	TKI	GEFITINIB 250MG		2010-12-20	2011-02-28	10	1	1	2011-02-23	1	2011-02-23	1	2011-04-01	2.13552	3.35113		2			4	1	1		FENTANILO	NORFLOXACINO	BOREA	ABSTRAL	DOLOR	DUPHALAC	ESTREÑIMIENTO	BESITRAN	ANSIEDAD/INSOMNIO	TKI	Gefitinib			Gefitinib	2.29979	2	2	3
0008.14	Incluidos	Evaluables	1	1L		1ªL	2	TKI	TKI	GEFITINIB 250MG		2011-01-26	2011-02-16	3	0	1		1	2011-02-16	1	2011-05-03	0.689938	3.18686		2			3	1	4		MST	ENALAPRIL 10	METFORMINA	SEVREDOL	DOLOR	VENOFER	ANEMIA	VANDRAL RETARD	SINDROME DEPRESIVO	TKI	Gefitinib			Gefitinib	0.689938	2	1	3
0008.15	Incluidos	Evaluables	1	1L		1ªL	2	TKI	TKI	GEFITINIB 250MG		2011-01-31	2011-11-22	42.1429	1	1	2011-11-15	1	2011-11-15	1	2011-12-24	9.46201	10.7433		2			3	1	1		PARACETAMOL	CODEISAN	TANGIN	IBUPROFENO	DOLOR	OMEPRAZOL	PROTECTOR GASTRICO	SEVEDROL	DOLOR	TKI	Gefitinib			Gefitinib	9.69199	2	1	3
0009.02	Incluidos	Evaluables	1	1L		1ªL/ EN RESOLUCION QUERY INDICA Q NO TIENE REDUCCION DE DOSIS PORQUE SUSPENDIO EL TTO POR PETICION DE LA PACIENTE/ FECHA FIN: CONTINUA TTO	2	TKI	TKI	ERLOTINIB		2012-06-08	2012-12-31	29.4286	1	2		2	2012-12-31	2	2012-12-31	6.76797	6.76797		2			2	2												TKI	Erlotinib			Erlotinib	6.76797	1	1	1
0009.03	Incluidos	Evaluables	1	1L		1ªL	1	QT	QT	CDDP-VNR	CDDD (80MG) + VNR (25MG)	2011-06-17	2011-08-18	8.85714	1	1		1	2011-09-12	2	2013-09-23	2.85832	27.2361	2	2			1	1	4											QT	Doblete de QT	Doblete de QT			2.03696	1	1	2
0009.03	Incluidos	Evaluables	1	2L		2ªL	2	TKI	TKI	OEFITINIB		2011-09-13	2013-07-22	96.8571	1	1	2013-09-23	1	2013-09-23	2	2013-09-23	24.345	24.345		2			1	1	1		FENTANILO 50	DEPAKINE 400	OMEPRAZOL	PRIMPERAN	VOMITOS					TKI	Gefitinib			Gefitinib	22.2752	1	1	2
0009.04	Incluidos	Evaluables	1	1L		1ªL/EN FECHA FIN TTO INDICA: SIGUE EN TTO A FECHA DE HOY 03.10.13)	2	TKI	TKI	GEFITINIB	250MG	2010-06-24	2012-12-31	131.571	1	2		2	2012-12-31	2	2012-12-31	30.2587	30.2587		2			3	2			ANALGESICO DESCONOCIDO									TKI	Gefitinib			Gefitinib	30.2587	2	1	1
0009.05	Incluidos	Evaluables	1	1L			2	TKI	TKI	GEFITINIB	250MG/DIA	2011-05-26	2013-09-23	121.571	1	2		2	2013-09-23	2	2013-09-23	27.9589	27.9589		2			2	1	2		ZOMETA	FENTANILO								TKI	Gefitinib			Gefitinib	27.9589	1	1	1
0009.06	Incluidos	Evaluables	1	1L			2	TKI	TKI	GEFITINIB		2011-08-19	2011-11-02	10.7143	1	2		1	2011-11-02	1	2011-11-02	2.46407	2.46407		2			3	1	4		ZOMETA	NOLOTIL	FENTANILO 200							TKI	Gefitinib			Gefitinib	2.46407	2	1	3
0009.08	Incluidos	Evaluables	1	1L		1ªL	2	TKI	TKI	GEFITINIB		2012-02-20	2013-10-01	84.1429	1	1	2013-09-16	1	2013-09-16	2	2013-10-01	18.8583	19.3511		2			2	1	1		ZOMETA									TKI	Gefitinib			Gefitinib	19.3511	1	1	2
0010.01	Incluidos	Evaluables	1	1L		1ªL	2	TKI	TKI	GEFITINIB 250MG/DIA		2010-05-31	2011-03-10	40.4286	1	2		1	2011-03-10	1	2011-03-10	9.29774	9.29774		2			2	1	4		FENTANILO 50/12H	DICLOFENACO	ZALDIAR	MEIACT 400 MG/12H	FIEBRE	SPIRIVA	EPOC	SYMBICORT	EPOC	TKI	Gefitinib			Gefitinib	9.29774	1	1	3
0010.02	Incluidos	Evaluables	1	1L		1ªL	2	TKI	TKI	GEFITINIB 250MG/DIA		2010-10-15	2011-01-03	11.4286	1	2		1	2011-01-03	1	2011-01-03	2.62834	2.62834		2			4	1	4		VENTOLIN	RILAST	OMEPRAZOL	ENANTYUM	DOLOR TUMORAL	PARACETAMOL	DOLOR TUMORAL			TKI	Gefitinib			Gefitinib	2.62834	2	2	3
0010.03	Incluidos	Evaluables	1	1L		1ªL	2	TKI	TKI	GEFITINIB 250MG/DIA		2010-08-31	2010-11-30	13	1	1	2010-11-23	1	2010-11-23	1	2011-07-21	2.75975	10.6448		2			4	1	1		VENTOLIN	SPIRIVA	SIMVASTATINA	INOCAR	HTA	EFFERALGAN	DOLOR			TKI	Gefitinib			Gefitinib	2.98973	2	2	3
0010.03	Incluidos	Evaluables	1	2L		2ªL	1	QT	QT	VINORELBINA	120MG	2010-12-10	2011-03-14	13.4286	1	1	2011-04-04	1	2011-04-04	1	2011-07-21	3.77823	7.32649	4	1	DETERIORO CLINICO	100MG	4	1	1		SEGURIL	MOXICILINA								QT	Monoquimioterapia	Monoquimioterapia			3.0883	2	2	3
0010.03	Incluidos	Evaluables	1	3L		3ªL	2	TKI	TKI	TARCEVA	150MG/DIA	2011-04-11	2011-07-21	14.4286	1	1	2011-07-21	1	2011-07-21	1	2011-07-21	3.31828	3.31828		2			4	1	4		MISMO TRATAMIENTO QUE EN ANTERIORES LINEAS									TKI	Erlotinib			Erlotinib	3.31828	2	2	3
0010.04	Incluidos	Evaluables	1	1L		1ªL	2	TKI	TKI	GEFITINIB	250 MG/DIA	2011-04-14	2011-05-03	2.71429	0	2		1	2011-05-05	1	2011-05-05	0.689938	0.689938		2			3	1	4		COLCHICINA	AINES	LOPERAMIDA	CIPROFLOXACINO	DIARREA	MICONAZOL	MUCOSITIS			TKI	Gefitinib			Gefitinib	0.62423	2	1	3
0010.05	Incluidos	Evaluables	1	1L		1ªL	2	TKI	TKI	GEFITINIB 250MG/DIA		2011-05-05	2012-04-09	48.5714	1	1	2012-02-11	1	2012-02-11	1	2012-04-22	9.26489	11.5975		2			2	1	1		OMEPRAZOL	FENTANILO	LEVOFLOXACINO							TKI	Gefitinib			Gefitinib	11.1704	1	1	3
0010.06	Incluidos	Evaluables	1	1L			2	TKI	TKI	GEFITINIB	250 MG/DIA	2011-05-13	2012-08-20	66.4286	1	2		1	2012-08-20	1	2012-08-20	15.2772	15.2772		2			3	1	4		ZOMETA	FENTANILO 50								TKI	Gefitinib			Gefitinib	15.2772	2	1	3
0010.07	Incluidos	Evaluables	1	1L		1ªL	2	TKI	TKI	GEFITINIB	250MG/DIA	2011-06-13	2012-10-29	72	1	1	2012-10-18	1	2012-10-18	2	2013-01-24	16.1971	19.4168		2			3	1	1		ANTIHIPERTENSIVOS									TKI	Gefitinib			Gefitinib	16.5585	2	1	2
0010.07	Incluidos	Evaluables	1	2L		2ªL	2	TKI	TKI	ERLOTINIB	150 MG/DIA	2012-11-23	2013-01-21	8.42857	1	1	2013-01-24	1	2013-01-24	2	2013-01-24	2.03696	2.03696		2			4	1	4		ANTIHIPERTENSIVOS									TKI	Erlotinib			Erlotinib	1.9384	2	2	2
0010.08	Incluidos	Evaluables	1	1L	1M	1ªL	2	TKI	TKI	GEFITINIB	250MG/DIA	2011-12-08	2012-01-10	4.71429	1	2		1	2013-05-06	2	2013-05-06	16.9199	16.9199		2			1	1	3	TOXICIDAD DERMICA GRADO IV	DEXAMETASONA	KEPPRA	SEGURIL	ANTIBIOTICOS	TOXICIDAD DERMICA	OMEPRAZOL	PROTECTOR GASTRICO			TKI	Gefitinib			Gefitinib	1.08419	1	1	2
0010.09	Incluidos	Evaluables	1	1L		1ªL/FECHA DE FIN TTO: CONTINUA	2	TKI	TKI	ERLOTINIB 150MG/DIA		2011-01-19	2012-12-31	101.714	1	2		2	2012-12-31	2	2012-12-31	23.3922	23.3922		1	TOXICIDAD CUTANEA	100MG/DIA	2	2			PREDNICARBATO	DOXICILINA	MUPIROCINA							TKI	Erlotinib			Erlotinib	23.3922	1	1	1
0010.10	Incluidos	Evaluables	1	1L		1ªL	2	TKI	TKI	GEFITINIB	250MG/DIA	2011-04-15	2011-04-25	1.42857	0	1	2011-04-26	1	2011-04-26	1	2011-04-26	0.361396	0.361396		2			4	1	4		NO									TKI	Gefitinib			Gefitinib	0.328542	2	2	3
0010.11	Incluidos	Evaluables	1	1L		1ªL/FECHA FIN TTO: CONTINUA	2	TKI	TKI	GEFITINIB	250MG/DIA	2012-01-28	2012-12-31	48.2857	1	2		2	2012-12-31	2	2012-12-31	11.1047	11.1047		2			3	2			EUTIROX 75									TKI	Gefitinib			Gefitinib	11.1047	2	1	1
0010.12	Incluidos	Evaluables	1	1L		1ªL	2	TKI	TKI	GEFITINIB 250MG		2011-04-04	2011-11-07	31	1	1	2011-11-15	1	2011-11-15	2	2012-12-31	7.3922	20.9281		2			3	1	1		TRAMADOL	DEXKETOPROFENO	DEXAMETASONA							TKI	Gefitinib			Gefitinib	7.12936	2	1	2
0010.12	Incluidos	Evaluables	1	2L		2ªL/FECHA FIN TTO: CONTINUA	2	TKI	TKI	ERLOTINIB	150MG	2011-11-07	2012-12-31	60	1	2		2	2012-12-31	2	2012-12-31	13.7988	13.7988		2			3	2			DEXAMETASONA 1MG	DOXICILINA								TKI	Erlotinib			Erlotinib	13.7988	2	1	2
0011.01	Incluidos	Evaluables	1	1L		1ªL	2	TKI	TKI	GEFITINIB 250 MG/DIA		2010-08-03	2010-08-30	3.85714	0	1	2010-09-08	1	2010-09-08	1	2010-09-08	1.18275	1.18275		2			4	1	4		ZOMETA	NOLOTIL 2G	TAVANIC	EXFORGE	HIPERTENSION	LYRICA	ANSIEDAD			TKI	Gefitinib			Gefitinib	0.887064	2	2	3
0011.02	Incluidos	Evaluables	1	1L		1ªL	2	TKI	TKI	GENITANIB 250MG		2010-08-02	2010-09-09	5.42857	0	1	2010-10-27	1	2010-10-27	1	2010-10-27	2.82546	2.82546		2			4	1	1		DEXAMETASONA	FRAGMIN	NOLOTIL	PRIMPERAN IV	NAUSEAS	DUPHALAC	LAXANTE			TKI	Gefitinib			Gefitinib	1.24846	2	2	3
0011.03	Incluidos	Evaluables	1	1L		1ªL	2	TKI	TKI	GEFITINIB 250MG/DIA		2011-01-12	2011-11-28	45.7143	1	1	2011-11-28	1	2011-11-28	1	2012-06-26	10.5133	17.4456		2			2	1	2		FORTICARE	BOREA 160MG	JURNISTA 8MG							TKI	Gefitinib			Gefitinib	10.5133	1	1	3
0011.03	Incluidos	Evaluables	1	2L		2ªL	1	QT	QT	CBDCA-PEMETREXED	450CBCDA + 760 PEMETREXED	2011-12-05	2012-02-27	12	1	1		1	2012-04-19	1	2012-06-26	4.46817	6.70226	4	1	EMESIS 6 3	337,5 CBDCA. 570 PEMETREXED	2	1	2		ORFIDAL 1MG	AC.FOLICO ASPOL 10MG	JURNISTA 12 MG	NUTAVANT DIABETICA 250ML	CARCINOMA	DUPHALAC	ESTREÑIMIENTO	MICRALAX	ESTREÑIMIENTO	QT	Doblete de QT	Doblete de QT			2.75975	1	1	3
0011.03	Incluidos	Evaluables	1	3L		3ªL	2	TKI	TKI	ERLOTINIB 150MG/DIA		2012-04-20	2012-05-30	5.71429	0	1		1	2012-05-29	1	2012-06-26	1.28131	2.20123		2			3	1	4		DACORTIN 20MG	ORFIDAL 1MG	PALEXIA 50MG/12H	DUPHALAC	DOLOR	PALEXIA 100MG/12H	DOLOR			TKI	Erlotinib			Erlotinib	1.31417	2	1	3
0011.03	Incluidos	Evaluables	1	4L		4ªL	2	TKI	TKI	AFATINIB 50GR/DIA		2012-05-30	2012-06-11	1.71429	0	1	2012-06-26	1	2012-06-26	1	2012-06-26	0.887064	0.887064		2			4	1	1		TAPENTADOL 200MG/12H	LORAZEPAM	SETRON	PROCINETICO	NAUSEAS	PARACETAMOL 1G/8H	DOLOR	ROPI 0,2%	DOLOR	TKI	Afatinib			Afatinib	0.394251	2	2	3
0011.05	Incluidos	Evaluables	1	1L		1ªL	2	TKI	TKI	GEFITINIB 250MG/DIA		2011-01-25	2011-07-13	24.1429	1	1	2011-07-29	1	2011-07-29	1	2011-12-04	6.07803	10.2834		2			4	1	1		DOMPERIDONA	BOREA 160MG	TRANSTEC 35MG/H	DUPHALAC	ESTREÑIMIENTO	PRIMPERAN	NAUSEAS Y VOMITOS	NOLOTIL	DOLOR	TKI	Gefitinib			Gefitinib	5.55236	2	2	3
0011.05	Incluidos	Evaluables	1	2L		2ªL	1	QT+TKIM	QT	CBDCA-GMZ AVASTIN	CARBOPLATINO 350MG+GEMCITABINA 1575MG + BEVACIZUM 460MG	2011-08-12	2011-10-03	7.42857	1	2		1	2011-11-30	1	2011-12-04	3.61396	3.74538	3	1	EPISTAXIS G.2	SE SUSPENDE. BEVACIZUMAB EN EL 2º CICLO	3	1	3	ASTENIA,ANOREXIA,DEBILIDAD EN MMII	NAPROXENO NORMON 500MG	OMEPRAZOL 40MG	FORTECORTIN 1MG	DOMPERIDONA	DISFAGIA					QT	Doblete de QT	Doblete de QT			1.70842	2	1	3
0011.06	Incluidos	Evaluables	1	1L		1ªL/ TTO CONTINUA, NO FECHA FIN DE TTO	2	TKI	TKI	GEFITINIB 250MG/DIA		2011-11-08	2012-12-31	59.8571	1	2		2	2012-12-31	2	2012-12-31	13.7659	13.7659		2			1	2			ZOMETA	DUPHALAC SOL. 10GR	PECFENT 100MG	JURNISTA 2MG	DOLOR	PRIMPERAN 10MG	NAUSEAS	NAPROXENO RATIOPHARM 500MG	NEURALGIA TRIGEMINO	TKI	Gefitinib			Gefitinib	13.7659	1	1	1
0011.07	Incluidos	Evaluables	1	1L		1ªL/NO HA DADO TIEMPO A TENER MEJOR RESPUESTA AL TTO	2	TKI	TKI	ERLOTINIB 150MG/DIA		2010-11-24	2010-12-05	1.57143	1	2		1	2013-05-08	2	2013-06-07	29.4374	30.423		2			3	1	3	TROMBOEMBOLISMO PULMONAR Y TROMBOS EN MMII	FENDIVIA 25	NAPROXENO 500MG	MASTICAL - D	OMEPRAZOL	DISPEPSIA	HIBOR 15000	TROMBOSIS	SUTRIL 5MG		TKI	Erlotinib			Erlotinib	0.361396	2	1	2
0011.07	Incluidos	Evaluables	1	2L		3ªL	2	TKI	TKI	ERLOTINIB 150MG/DIA		2013-05-08	2013-06-07	4.28571	0	1	2013-06-07	1	2013-06-07	2	2013-06-07	0.985626	0.985626		1	DIARREA G.2,DISNEA, ASTENIA,ASTRALGIA	100 MG/DIA	4	1	1		LOPERAMIDA 2MG	HIBOR 7500	MASTICAL-D	DUROGESIC		PRIMPERAN	NAUSEAS	DUPHALAC		TKI	Erlotinib			Erlotinib	0.985626	2	2	2
0011.10	Incluidos	Evaluables	1	1L	1M	1ªL	1	QT+TKIM	QT	CDDP-PEMETREXED	80MG/M2/21 DIAS PEMETREXED:500MG/M2 / 21 DIAS	2010-07-14	2010-09-15	9	1	2		1	2011-03-09	1	2012-05-06	7.8193	21.7495	4	2			2	1	2		ZOMETA IV/21 DIAS	MASTICAL	JURNISTA 8MG	SEUDREDOR 10MG	DOLOR	PRIMPERAN	NAUSEAS	NAPROXYN 500/24	DOLOR	QT	Doblete de QT	Doblete de QT			2.06982	1	1	3
0011.10	Incluidos	Evaluables	1	2L		2ªL	12	QT+TKI	QT + TKI	ERLOTINIB+DOCETAXEL	150MG/DIA+150MG	2011-03-16	2011-06-29	15	1	2		1	2011-10-09	1	2012-05-06	6.80082	13.7002		1	NEUTROPENIA G.IV	112,5 MG	2	1	2		AUGMENTINE 875/125MG	TAVANIC 500 MG (5DIAS)	ZOMETA							QT+TKI	QT+Erlotinib		QT+Erlotinib		3.44969	1	1	3
0011.10	Incluidos	Evaluables	1	3L		3ªL	2	QT+TKI	QT + TKI	GEMCITABINA+ERLOTINIB	250 MG GEMCITAB + 150 MG/DIA ERLOTINIB	2011-10-10	2012-04-15	26.8571	1	2		2	2012-01-30	1	2012-05-06	3.67967	6.86653	6	1	ACNE G.II	1875 MG GEMCITABINA	2	1	2		DALACIN 1% 30 ML	BATMEN 0,25%	OSEO	INFECCION						QT	Doblete de QT		QT+Erlotinib		6.17659	1	1	3
0011.10	Incluidos	Evaluables	1	4L		4ªL	2	TKI	TKI	AFATINIB	50 MG/DIA	2012-04-16	2012-05-06	2.85714	0	1	2012-05-06	1	2012-05-06	1	2012-05-06	0.657084	0.657084		2			4	1	1		FORTECROTIB									TKI	Afatinib			Afatinib	0.657084	2	2	3
0012.03	Incluidos	Evaluables	1	1L		1ªL	2	TKI	TKI	ERLOTINIB 150 MG/DIA		2010-10-19	2012-12-03	110.857	1	2		2	2012-12-31	2	2012-12-31	26.4148	26.4148		1	TOXICIDAD (DIARREA)	100MG	3	2			FORTASEC	DOXICILINA 24H								TKI	Erlotinib			Erlotinib	25.4949	2	1	1
0012.04	Incluidos	Evaluables	1	1L		1ªL	2	TKI	TKI	GEFITINIB 250MG		2011-06-03	2012-01-16	32.4286	1	2		2	2012-12-31	2	2012-12-31	18.9569	18.9569		2			3	1	3	CUTANEA	CLINDAMICINA SOLUCION	PARACETAMOL 1H/8H	PRODERMA 100MG							TKI	Gefitinib			Gefitinib	7.45791	2	1	1
0012.06	Incluidos	Evaluables	1	1L		1ªL	2	TKI	TKI	GEFITINIB	250MG	2011-09-19	2012-07-26	44.4286	1	1	2012-05-17	1	2012-05-17	1	2012-08-06	7.91786	10.5791		2			2	1	1		MAGNESIO	BOI-K (AC.ABSORBICO + K+)	DEXAMETASONA							TKI	Gefitinib			Gefitinib	10.2177	1	1	3
0012.07	Incluidos	Evaluables	1	1L		1ªL	2	TKI	TKI	GEFITINIB 250MG		2011-09-07	2012-01-26	20.1429	1	1	2012-01-02	1	2012-01-02	2	2012-12-31	3.84394	15.8029		2			2	1	1		ZOMETA									TKI	Gefitinib			Gefitinib	4.63244	1	1	2
0012.07	Incluidos	Evaluables	1	2L		2ªL	1	QT	QT	PEMETREXED	893MG	2012-02-02	2012-04-12	10	1	1	2012-05-07	1	2012-05-07	2	2012-12-31	3.12115	10.9405	4	2			4	1	1											QT	Monoquimioterapia	Monoquimioterapia			2.29979	2	2	2
0012.07	Incluidos	Evaluables	1	3L		3ªL	2	TKI	TKI	ERLOTINIB 150MG		2012-05-17	2012-07-17	8.71429	1	1	2012-07-12	1	2012-07-12	2	2012-12-31	1.83984	7.49076		2			4	1	1											TKI	Erlotinib			Erlotinib	2.00411	2	2	2
0012.07	Incluidos	Evaluables	1	4L		4ªL	1	QT	QT	CARBOPLATINO 250MG+GEMCITABINA 3440MG+BEVACIZUMAB 320mg	CARBOPLATINO 250MG+GEMCITABINA 3440MG+BEVACIZUMAB 320mg	2012-07-17	2012-12-13	21.2857	1	2		2	2012-12-31	2	2012-12-31	5.48665	5.48665	10	1	1	LUCOPENIA 200 MG CARBOPLATINO (RESTO =)	2	2												QT	Triplete de QT	Triplete de QT			4.89528	1	1	2
0012.08	Incluidos	Evaluables	1	1L		1ªL	2	TKI	TKI	GEFITINIB 250MG		2010-12-15	2011-10-13	43.1429	1	1	2011-10-13	1	2011-10-13	1	2011-10-13	9.92197	9.92197		2			3	1	1		ZITROMAX	AUGMENTINE								TKI	Gefitinib			Gefitinib	9.92197	2	1	3
0012.09	Incluidos	Evaluables	1	1L		2ªL	2	TKI	TKI	GEFITINIB 250MG		2010-09-23	2011-03-23	25.8571	1	1	2011-03-10	1	2011-03-10	1	2011-04-14	5.51951	6.6694		2			3	1	1											TKI	Gefitinib			Gefitinib	5.94661	2	1	3
0012.09	Incluidos	Evaluables	1	2L		3ªL	1	QT	QT	PEMETREXED	900MG	2011-03-23	2011-04-11	2.71429	0	1	2011-04-11	1	2011-04-11	1	2011-04-14	0.62423	0.722793	1	2			4	1	1											QT	Monoquimioterapia	Monoquimioterapia			0.62423	2	2	3
0012.10	Incluidos	Evaluables	1	1L		1ªL/NO VALORABLE POR RECESION QUIRURGICA PREVIA (ADYUVANCIA)	1	QT	QT	CARBOPLATINO+PEMETREXED	CARBOPLATINO 650MG+PEMETREXED 1000MG	2010-05-17	2010-07-19	9	1	1	2011-05-04	1	2011-05-04	1	2011-07-13	11.5647	13.8645	4	2	2		4	1	2											QT	Doblete de QT	Doblete de QT			2.06982	2	2	3
0012.10	Incluidos	Evaluables	1	2L		2ªL	2	TKI	TKI	ERLOTINIB 150MG		2011-05-08	2011-07-08	8.71429	1	1	2011-07-08	1	2011-07-08	1	2011-07-13	2.00411	2.16838		2	4		4	1	1											TKI	Erlotinib			Erlotinib	2.00411	2	2	3
0012.11	Incluidos	Evaluables	1	1L		1ªL	2	TKI	TKI	GEFITINIB 250MG		2011-03-01	2011-11-03	35.2857	1	1	2011-11-03	1	2011-11-03	1	2012-10-02	8.11499	19.0883		2			2	1	1											TKI	Gefitinib			Gefitinib	8.11499	1	1	3
0012.11	Incluidos	Evaluables	1	2L		2ªL	1	QT	QT	PEMETREXED	896MG	2011-11-03	2012-01-05	9	1	1	2012-01-26	1	2012-01-26	1	2012-10-02	2.75975	10.9733	4	2			3	1	1											QT	Monoquimioterapia	Monoquimioterapia			2.06982	2	1	3
0012.11	Incluidos	Evaluables	1	3L		3ªL	12	QT+TKI	QT + TKI	ERLOTINIB 150MG+GEMCITABINA	1791 mg (GEMCITABINA)	2012-03-20	2012-07-24	18	1	1	2012-07-23	1	2012-07-23	1	2012-10-02	4.10678	6.43943	3	2			2	1	1		INACID	RANITIDINA	PRIMPERAN	ALMAX	ARDORES	IBUPROFENO 600MG	DOLOR MIEMBRO INFERIOR DERECHO			QT+TKI	QT+Erlotinib		QT+Erlotinib		4.13963	1	1	3
0012.11	Incluidos	Evaluables	1	4L		4ªL	2	TKI	TKI	ABATINIB		2012-07-25	2012-09-24	8.71429	1	1	2012-09-24	1	2012-09-24	1	2012-10-02	2.00411	2.26694		2			4	1	4											TKI	Afatinib			Afatinib	2.00411	2	2	3
0012.12	Incluidos	Evaluables	1	1L		1ªL	2	TKI	TKI	GEFITINIB 250MG		2011-05-09	2012-03-06	43.1429	1	2		1	2012-03-06	1	2012-03-06	9.92197	9.92197		2			2	1	4											TKI	Gefitinib			Gefitinib	9.92197	1	1	3
0013.01	Incluidos	Evaluables	1	1L		1ªL	2	TKI	TKI	GEFITINIB		2010-12-14	2011-07-05	29	1	1	2011-07-05	1	2011-07-05	2	2013-05-09	6.6694	28.8131		2			2	1	1		CALCIO	OLMESARTAN	SIMVASTATINA							TKI	Gefitinib			Gefitinib	6.6694	1	1	2
0013.01	Incluidos	Evaluables	1	2L		2ªL	1	QT	QT	PEMETREXED	500 MG/M2	2011-07-12	2012-03-13	35	1	1	2012-03-30	1	2012-03-30	2	2013-05-09	8.6078	21.9138	12	2			3	1	1		DEXAMETASONA	AC FOLICO	VITAMINA B12							QT	Monoquimioterapia	Monoquimioterapia			8.04928	2	1	2
0013.01	Incluidos	Evaluables	1	3L		3ªL	2	TKI	TKI	ERLOTINIB		2012-04-03	2012-07-19	15.2857	1	1	2012-07-19	1	2012-07-19	2	2013-05-09	3.5154	13.1745		2			4	1	1											TKI	Erlotinib			Erlotinib	3.5154	2	2	2
0013.01	Incluidos	Evaluables	1	4L		4ªL	1	QT	QT	CISPLATINO+GEMCITABINA	CDDP 50MG/M2 + GEM 2000 MG/M2 (QUINCENAL)	2012-07-24	2012-11-13	16	1	1	2013-05-09	1	2013-05-09	2	2013-05-09	9.49487	9.49487	5	2			2	1	4											QT	Doblete de QT	Doblete de QT			3.67967	1	1	2
0013.02	Incluidos	Evaluables	1	1L		1ªL	2	TKI	TKI	GEFITINIB 250 MG/DIA		2011-08-16	2013-05-09	90.2857	1	1	2013-05-09	1	2013-05-09	2	2013-05-09	20.7639	20.7639		2			3	1	1											TKI	Gefitinib			Gefitinib	20.7639	2	1	2
0013.04	Incluidos	Evaluables	1	1L		1ªL	2	TKI	TKI	ERLOTINIB		2011-09-14	2011-11-30	11	1	1	2011-11-30	1	2011-11-30	2	2012-12-31	2.52977	15.5729		2			4	1	1											TKI	Erlotinib			Erlotinib	2.52977	2	2	2
0013.04	Incluidos	Evaluables	1	2L		2ªL/6 CICLOS CDDP+PEMETREXED Y 20 CICLOS PEMETREXED	1	QT	QT	CISPLATINO+PEMETREXED	CDDP 75MG/M2 + PEMETREXED 500 MG/M2	2011-12-01	2012-12-31	56.5714	1	2		2	2012-12-31	2	2012-12-31	13.0103	13.0103		2			2	2			DEXAMETASONA	ACIDO FOLICO	VITAMINA B12							QT	Doblete de QT	Doblete de QT			13.0103	1	1	2
0013.05	Incluidos	Evaluables	1	1L		1ªL	2	TKI	TKI	GEFITINIB 250MG		2010-05-27	2010-07-15	7	0	1	2010-07-05	1	2010-07-05	1	2010-07-15	1.28131	1.60986		2			4	1	4		JURNISTA	DEXKETOPROFENO	PREGABALINA	PARACETAMOL						TKI	Gefitinib			Gefitinib	1.60986	2	2	3
0013.07	Incluidos	Evaluables	1	1L		1ªL	2	TKI	TKI	GEFITINIB 250MG		2010-06-29	2011-05-15	45.7143	1	2		1	2011-05-15	1	2011-05-15	10.5133	10.5133		2			2	1	4											TKI	Gefitinib			Gefitinib	10.5133	1	1	3
0013.08	Incluidos	Evaluables	1	1L		1ªL	2	TKI	TKI	GEFITINIB 250MG/DIA		2010-10-26	2011-06-21	34	1	1	2012-02-14	1	2012-02-14	1	2012-06-30	15.6386	20.1396		2			3	1	1											TKI	Gefitinib			Gefitinib	7.8193	2	1	3
0013.09	Incluidos	Evaluables	1	1L		1ªL	2	TKI	TKI	GEFITINIB 250MG		2011-12-30	2012-07-14	28.1429	1	1	2012-07-14	1	2012-07-14	1	2012-08-15	6.47228	7.52361		2			3	1	1											TKI	Gefitinib			Gefitinib	6.47228	2	1	3
0014.01	Incluidos	Evaluables	1	1L		1ªL	2	TKI	TKI	GEFITINIB	250MG	2011-07-22	2012-11-05	67.4286	1	2		2	2012-12-31	2	2012-12-31	17.347	17.347		2			2	1	2		ACETILCISTEINA	VENTOLIN	TRANXILIUM	ESCITALOPRAM	DEPRESION	MYCOSTATIN	CANDIDIASIS	FLUCONAZOL	CANDIDA EN BOCA	TKI	Gefitinib			Gefitinib	15.5072	1	1	1
0014.02	Incluidos	Evaluables	1	1L		1ªL	2	TKI	TKI	ERLOTINIB 100MG		2010-07-03	2013-08-08	161.714	1	2		2	2013-08-08	2	2013-08-08	37.191	37.191		2			3	2			LYRICA	POLARAMINE	DANATROL	MINOCICLINA	ERUPCION CUTANEA	CICLOFOSFAMIDA	HPN	FUROSEMIDA(EDEMAS),DOXICILINA(ERUPCION CUTANEA),ATARAX(PRURITO),ERITROMICINA(ERUPCION CORTICOIDE TOPICO, CUTANEA)	FUROSEMIDA(EDEMAS),DOXICILINA(ERUPCION CUTANEA),ATARAX(PRURITO),ERITROMICINA(ERUPCION CORTICOIDE TOPICO, CUTANEA)	TKI	Erlotinib			Erlotinib	37.191	2	1	1
0014.04	Incluidos	Evaluables	1	1L	1M	1ªL	1	QT	QT	CISPLATINO+ALIMTA (PEMETREXED)	CISPLATINO 119MG, ALIMTA 791 MG	2011-06-08	2011-08-31	12	1	1	2011-07-25	1	2011-07-25	1	2011-10-29	1.54415	4.69815	5	1	MUCOSITIS G1	CISPLATINO 80MG, PEMETREXED 600 MG	2	1	1		FUROSEMIDA	APREPITANT	DEXAMETASONA							QT	Doblete de QT	Doblete de QT			2.75975	1	1	3
0014.04	Incluidos	Evaluables	1	2L		MANTENIMIENTO	2	TKI	TKI	IRESSA (GEFITINIB)	250MG	2011-09-28	2011-10-07	1.28571	0	1	2011-10-13	1	2011-10-13	1	2011-10-29	0.492813	1.01848		2			4	1	1											TKI	Gefitinib			Gefitinib	0.295688	2	2	3
0014.05	Incluidos	Evaluables	1	1L		1ªL/EN FECHA FIN TTO INDICA: CONTINUA	2	TKI	TKI	IRESA(GEFITINIB)	250	2011-07-07	2012-12-31	77.5714	1	2		2	2012-12-31	2	2012-12-31	17.8398	17.8398		2			2	2												TKI	Gefitinib			Gefitinib	17.8398	1	1	1
0014.06	Incluidos	Evaluables	1	1L		1ªL	2	TKI	TKI	IRESSA(GEFITINIB)	250MG	2012-01-12	2013-01-02	50.8571	1	1	2013-01-16	1	2013-01-16	1	2013-07-07	12.1561	17.807		2			3	1	1		SPIRIVA	AMLODIPINO	GLICAZIDA	METFORMINA	DIABETES	SIMVASTATINA	COLESTEROL			TKI	Gefitinib			Gefitinib	11.6961	2	1	3
0014.06	Incluidos	Evaluables	1	2L		2ªL	2	TKI	TKI	ERLOTINIB (TARCEVA)	150MG	2013-02-13	2013-04-10	8	1	1	2013-06-05	1	2013-06-05	1	2013-07-07	3.67967	4.73101		2			4	1	1		ZOMETA	SPIRIVA	AMLODIPINO	GLICAZIDA	DIABETES	METFORMINA	DIABETES	SIMVASTASTINA	COLESTEROL	TKI	Erlotinib			Erlotinib	1.83984	2	2	3
0014.06	Incluidos	Evaluables	1	3L		3ªL	2	QT	QT	ALIMTA (PEMETREXED)	880MG	2013-06-26	2013-07-05	1.28571	0	1	2013-07-07	1	2013-07-07	1	2013-07-07	0.361396	0.361396	1	2			4	1	4		99999999									QT	Monoquimioterapia	Monoquimioterapia			0.295688	2	2	3
0014.07	Incluidos	Evaluables	1	1L		1ªL	1	QT	QT	VINORELBINA	100MG	2011-05-17	2011-07-12	8	1	1	2011-07-20	1	2011-07-20	1	2012-06-15	2.10267	12.9774	3	2			4	1	1		SERC(BETAHISTINA)	ENALAPRIL	AMLODIPINO	HIDROSALUTERIL	DIURESIS	OMEPRAZOL	PROTECTOR GASTRICO			QT	Monoquimioterapia	Monoquimioterapia			1.83984	2	2	3
0014.07	Incluidos	Evaluables	1	2L		2ªL	2	TKI	TKI	ERLOTINIB (TARCEVA)	150MG	2011-07-26	2012-04-24	39	1	1	2012-05-04	1	2012-05-04	1	2012-06-15	9.29774	10.6776		1	TOXICIDAD CUTANEA Y EN CAVIDAD ORAL G2	100MG	3	1	1		OMEPRAZOL	ENALAPRIL	CODEISAN	TAVANIC	INFECCION RESPIRATORIA VIAS BAJAS	FLUMIL	INFECCION RESPIRATORIA VIAS BAJAS			TKI	Erlotinib			Erlotinib	8.9692	2	1	3
0014.08	Incluidos	Evaluables	1	1L		1ªL	2	TKI	TKI	ERLOTINIB	150MG	2010-06-04	2011-11-10	74.8571	1	1	2011-10-29	1	2011-10-29	1	2013-01-17	16.8214	31.4743		2			2	1	1		DIOVAN	ATORVASTATINA	OMEPRAZOL	FLUTOX, ACETILCISTEINA	INFECCION RESPIRATORIA	AMOXICILINA-CLAVULANICO	ULCERAS ORALES	SALMETEROL, FLUTICASONA	ASMA	TKI	Erlotinib			Erlotinib	17.2156	1	1	3
0014.08	Incluidos	Evaluables	1	2L		2ªL	2	TKI	TKI	GEFITINIB	250MG	2011-12-16	2012-08-30	36.8571	1	1	2012-08-21	1	2012-08-21	1	2013-01-17	8.1807	13.076		2			4	1	1		DIOVAN	ATORVASTATINA	OMEPRAZOL							TKI	Gefitinib			Gefitinib	8.47639	2	2	3
0015.02	Incluidos	Evaluables	1	1L		1ªL/FECHA FIN TTO: CONTINUA	2	TKI	TKI	GEFITINIB	250MG	2010-10-09	2012-12-31	116.286	1	2		2	2012-12-31	2	2012-12-31	26.7433	26.7433		2			2	2			ACTIVE	AZITROMICINA	CIPROFLOXACINO							TKI	Gefitinib			Gefitinib	26.7433	1	1	1
0015.03	Incluidos	Evaluables	1	1L		1ªL	2	TKI	TKI	GEFITINIB 250MG		2010-12-07	2011-02-02	8.14286	1	1	2011-02-02	1	2011-02-02	1	2011-04-16	1.87269	4.27105		2			4	1	1		PARACETAMOL 650MG/ c 8H	CODEISAN 1/2 CP ANTES DE DORMIR	SIMVASTATINA 20 MG/DIA	AREMIS 50MG 1/2 CP/DIA	DEPRESIONQ					TKI	Gefitinib			Gefitinib	1.87269	2	2	3
0015.03	Incluidos	Evaluables	1	2L		2ªL	2	TKI	TKI	ERLOTINIB	150MG	2011-02-03	2011-03-07	4.57143	0	1	2011-03-07	1	2011-03-07	1	2011-04-16	1.05133	2.3655		2			4	1	1		FOLIDOCE	OPTOVITE								TKI	Erlotinib			Erlotinib	1.05133	2	2	3
0015.03	Incluidos	Evaluables	1	3L		3ªL	12	QT+TKI	QT + TKI	ERLOTINIB (150MG) + PEMETREXED (400 MG POR CICLO)	150MG (ERLOTINIB) C/24H+700MG (PEMETREXED) DIA 1 C/21 DIAS	2011-03-08	2011-04-16	5.57143	0	1	2011-03-21	1	2011-03-21	1	2011-04-16	0.427105	1.28131	1	2			4	1	1		FOLIDOCE	OPTOVITE	MOTILIUM	PARACETAMOL	ACONTECIMIENTOS ADV: DOLOR GASTRICO	SEPTRIN	ACONTECIMIENTO ADVERSO: DIARREA			QT+TKI	QT+Erlotinib		QT+Erlotinib		1.28131	2	2	3
0015.04	Incluidos	Evaluables	1	1L		1ªL	2	TKI	TKI	GEFITINIB	250MG	2010-11-23	2011-01-28	9.42857	1	1	2011-01-23	1	2011-01-23	1	2011-02-04	2.00411	2.39836		2			4	1	1											TKI	Gefitinib			Gefitinib	2.16838	2	2	3
0015.05	Incluidos	Evaluables	1	1L		1ªL	2	TKI	TKI	GEFITINIB	250MG	2011-03-01	2012-05-21	63.8571	1	1	2012-05-10	1	2012-05-10	2	2012-12-31	14.3244	22.0452		2			2	1	1		ZOMETA									TKI	Gefitinib			Gefitinib	14.6858	1	1	2
0015.05	Incluidos	Evaluables	1	2L		2ªL	12	QT+TKI	QT + TKI	CISPLATINO DIA 1+PEMETREXED DIA 1+GEFITINIB CADA 21 DIAS	CISPLATINO 141MG,PEMETREXED 943MG,GEFITINIB 250MG/24H	2012-05-24	2012-10-04	19	1	2		2	2012-12-31	2	2012-12-31	7.26078	7.26078	6	2			3	2			FOLIDOCE	OPTOVITE	FORTECORTIN	LEVOFLOXACINO	INFECCION RESPIRATORIA	FLIGRASTIM	NEUTROPENIA			QT+TKI	QT+Gefitinib		QT+Gefitinib		4.36961	2	1	2
0015.06	Incluidos	Evaluables	1	1L		1ªL	2	TKI	TKI	GEFITINIB	250MG	2011-05-17	2011-09-13	17	1	1	2011-09-04	1	2011-09-04	1	2011-09-27	3.61396	4.36961		2			2	1	1		CLEXANE	FORTECORTIN	HEMOVAS	FENDIVIA	DOLOR	NEOBRUFEN	DOLOR	PANTOPRAZOL	PROTECTOR GASTRICO	TKI	Gefitinib			Gefitinib	3.90965	1	1	3
0015.06	Incluidos	Evaluables	1	2L		2ªL/ EN PROGRESION INDICA EXITUS 27/09/2011 - DADO SU EMPEORAMIENTO DEL ESTADO GENERAL NO SE LE ADMINISTRA Y SE DECIDE ALTA CON SEGUIMIENTO DE LA UNIDAD DE CUIDADOS PALIATIVOS EN SU DOMICILIO	2	TKI	TKI	ERLOTINIB	150MG	2011-09-13	2011-09-27	2	0	1	2011-09-27	1	2011-09-27	1	2011-09-27	0.459959	0.459959		2			4	1	4	MUERTE	FORTECORTIN	HEMOVAS	MATRIFEN	ORFIDAL	INSOMNIO	SEROQUEL	INSOMNIO			TKI	Erlotinib			Erlotinib	0.459959	2	2	3
0015.07	Incluidos	Evaluables	1	1L		1ªL	2	TKI	TKI	GEFITINIB 250MG		2011-07-19	2012-08-29	58.1429	1	1	2012-08-08	1	2012-08-08	1	2012-11-09	12.6817	15.7372		2			3	1	1		ZOMETA	SPECTRACEF	PARACETAMOL	IBUPROFENO	FIEBRE	TERTENSIF RETARD, ATENOLOL	HIPERTENSION, ARRITMIA	ZOCOR	DISLIPEMIA	TKI	Gefitinib			Gefitinib	13.3717	2	1	3
0015.07	Incluidos	Evaluables	1	2L		2ªL	12	QT+TKI	QT + TKI	CARBOPLATINO+PEMETREXED+GEFITINIB	CARBOPLATINO 792MG+PEMETREXED 1077MG+GEFITINIB 250MG/24H	2012-08-30	2012-09-20	3	0	1	2012-10-01	1	2012-10-01	1	2012-11-09	1.05133	2.33265	2	2			4	1	1	TAMBIEN EXITUS	FORTECORTIN	ACIDO FOLICO, OPTOVITE	POLARAMINE	TERTENSIF RETARD, ATENOLOL	HIPERTENSION, ARRITMIA	ZOCOR	DISLIPEMIA	KEPPRA	CONVULSIONES	QT+TKI	QT+Gefitinib		QT+Gefitinib		0.689938	2	2	3
0015.08	Incluidos	Evaluables	1	1L		1ªL	2	TKI	TKI	GEFITINIB 250MG		2011-08-24	2011-10-10	6.71429	0	1	2011-10-10	1	2011-10-10	1	2011-10-11	1.54415	1.577		2			4	1	1		FENTANILO, ZOMETA	FORTECORTIN	OMEPRAZOL	DUPHALAC	ESTREÑIMIENTO	ZOLPIDEM, NOCTAMID	INSOMNIO	SYMBICORT FORTE	DISNEA	TKI	Gefitinib			Gefitinib	1.54415	2	2	3
0015.09	Incluidos	Evaluables	1	1L		1ªL/LA PACIENTE SE ENCUENTRA INGRESADA	2	TKI	TKI	GEFITINIB 250MG/DIA		2011-09-13	2011-09-24	1.57143	0	2		1	2011-09-26	1	2011-09-26	0.427105	0.427105		2			3	1	4	MUERTE	TAVANIC	FLAGYL	LOITIN							TKI	Gefitinib			Gefitinib	0.361396	2	1	3
0016.01	Incluidos	Evaluables	1	1L		1ªL	2	TKI	TKI	ERLOTINIB 150/IRESSA. INICIO ERLOTINIB EL 15/12/10 PASO A IRESSA POR LA PRESENCIA DE MUTACION EGFR+ EL 14/09/11 REINICIA ERLOTINIB HASTA 13/10/2011		2010-10-27	2011-10-13	50.1429	1	1	2011-11-07	1	2011-11-07	2	2013-05-24	12.3532	30.883		2			3	1	1											TKI	Erlotinib			Erlotinib	11.5318	2	1	2
0016.01	Incluidos	Evaluables	1	2L		2ªL	1	QT	QT	CARBOPLATINO-PACLITAXEL-BEVACIZUMAB	600MG-295,75MG-475MG	2011-11-18	2012-02-10	12	1	1	2013-05-24	1	2013-05-24	2	2013-05-24	18.1684	18.1684	5	2			3	1	2											QT	Triplete de QT	Triplete de QT			2.75975	2	1	2
0016.01	Incluidos	Evaluables	1	3L		3ªL	1	QT	QT	PEMETREXED	845	2012-06-29	2012-08-23	7.85714	1	1	2012-09-03	1	2012-09-03	2	2013-05-24	2.16838	10.809	4	2			3	1	1		DEXAMETASONA	PRIMPERAN	ZOVIRAX							QT	Monoquimioterapia	Monoquimioterapia			1.80698	2	1	2
0016.01	Incluidos	Evaluables	1	4L		4ªL	1	TKI	TKI	AFATINIB 50MG/DIA		2012-10-01	2013-01-25	16.5714	1	1	2013-02-12	1	2013-02-12	2	2013-05-24	4.40246	7.72074		2			3	1	1											TKI	Afatinib			Afatinib	3.81109	2	1	2
0016.04	Incluidos	Evaluables	1	1L		1ªL	2	TKI	TKI	TARCEVA/ERLOTINIB		2010-08-09	2010-09-23	6.42857	0	2		1	2010-09-23	1	2010-09-23	1.47844	1.47844		2			3	1	3	MALESTAR/ASTENIA/ANOREXIA/DISNEA	FE IV	MAGAFREN								TKI	Erlotinib			Erlotinib	1.47844	2	1	3
0016.05	Incluidos	Evaluables	1	1L		1ªL	1	QT+TKIM	QT	CISPLATINO/VINORELBINA	CISPLATINO 115,5MG/VINORELBINA 38,5	2011-07-04	2011-09-12	10	1	2		1	2012-02-15	1	2013-06-08	7.42505	23.1622	4	1	ASTENIA INTENSA	REDUCCION DE 115,75 A 98MG DE CISPLATINO	3	1	3	ASTENIA INTENSA										QT	Doblete de QT	Doblete de QT			2.29979	2	1	3
0016.05	Incluidos	Evaluables	1	2L		3ªL	1	QT	QT	CARBOPLATINO-ALIMTA (PEMETREXED)	CARBOPLATINO 600MG-PEMETREXED 760MG	2012-02-22	2012-04-05	6.14286	1	2		1	2013-06-08	1	2013-06-08	15.5072	15.5072	2	1	ASTENIA INTENSA	CARBOPLATINO DE 600MG A 480MG	3	1	3	ASTENIA INTENSA	MYCOSTATIN	ORFIDAL	NOLOTIL	IBUPROFENO	DOLOR COSTADO IZQ					QT	Doblete de QT	Doblete de QT			1.41273	2	1	3
0016.06	Incluidos	Evaluables	1	1L		1ªL	2	TKI	TKI	IRESSA/GEFITINIB		2011-08-03	2012-03-16	32.2857	1	1	2012-02-08	1	2012-02-08	1	2013-04-08	6.20945	20.1725		2			3	1	1		MST 60	LYRICA	IBUPROFENO							TKI	Gefitinib			Gefitinib	7.42505	2	1	3
0016.06	Incluidos	Evaluables	1	2L		2ªL	1	QT	QT	PEMETREXED	500mg/m2 (uknown dosis total)	2012-03-20	2013-03-20	52.1429	1	1	2013-04-08	1	2013-04-08	1	2013-04-08	12.616	12.616	1	2			3	1	1		NOLOTIL	LYRICA	MST							QT	Monoquimioterapia	Monoquimioterapia			11.9918	2	1	3
0016.07	Incluidos	Evaluables	1	1L		1ªL	2	TKI	TKI	IRESSA 250MG/DIA		2011-04-26	2011-09-16	20.4286	1	1	2011-09-27	1	2011-09-27	1	2012-10-26	5.05955	18.037		2			3	1	1		DUROGESIC	LYRICA	ENANTYUM							TKI	Gefitinib			Gefitinib	4.69815	2	1	3
0016.07	Incluidos	Evaluables	1	2L		2ªL	1	QT	QT	ALIMTA (PEMETREXED)	705	2011-10-14	2012-02-03	16	1	2		1	2012-10-26	1	2012-10-26	12.4189	12.4189	6	2			3	1	4		ENANTYUM	LYRICA	OXYCONTIN							QT	Monoquimioterapia	Monoquimioterapia			3.67967	2	1	3
0017.01	Incluidos	Evaluables	1	1L		1ªL	2	TKI	TKI	GEFITINIB 250MG		2010-05-17	2011-04-08	46.5714	1	1	2011-04-08	1	2011-04-08	1	2011-10-11	10.7105	16.8214		2			2	1	1											TKI	Gefitinib			Gefitinib	10.7105	1	1	3
0017.01	Incluidos	Evaluables	1	2L		4ªL	2	TKI	TKI	ERLOTINIB 150MG		2011-05-27	2011-08-02	9.57143	1	1	2011-08-02	1	2011-08-02	1	2011-10-11	2.20123	4.50103		2			3	1	1		BOREA 160MG									TKI	Erlotinib			Erlotinib	2.20123	2	1	3
0017.02	Incluidos	Evaluables	1	1L		1ªL	1	QT+TKIM	QT	CISPLATINO+VINORELBINA	CISPLATINO 80MG/M2; VINORELBINA 25MG/M2	2010-05-27	2010-07-08	6	1	2		1	2011-01-13	1	2011-04-23	7.58932	10.8747	2	2			3	1	3	MALA TOLERANCIA AL TRATAMIENTO	ONDANSETRON	RANITIDINA	EMEND	ZOMETA	METASTASIS HEPATICAS	OMEPRAZOL	PROFILAXIS	LORAMET	PROFILAXIS	QT	Doblete de QT	Doblete de QT			1.37988	2	1	3
0017.03	Incluidos	Evaluables	1	1L	1M	1ªL	1	QT+TKIM	QT	CISPLATINO-PEMETREXED	CISPLATINO 80MG/M2 DIA 1/PEMETREXED 500MG/M2 DIA 1 : CADA 21 DIAS	2010-04-16	2010-06-18	9	1	2		2	2012-12-31	2	2012-12-31	32.5257	32.5257	4	2			2	1	2											QT	Doblete de QT	Doblete de QT			2.06982	1	1	1
0017.04	Incluidos	Evaluables	1	1L		1ªL	2	TKI	TKI	GEFITINIB 250MG		2011-10-18	2012-08-24	44.4286	1	1	2012-08-24	1	2012-08-24	2	2012-12-31	10.2177	14.4559		2			2	1	1											TKI	Gefitinib			Gefitinib	10.2177	1	1	2
0017.04	Incluidos	Evaluables	1	2L		2ªL	12	QT+TKI	QT + TKI	VINORELBINA ORAL+GEFITINIB	GEFITINIB 250MG/24H; VINORELBINA ORAL 60 MG/M2, 1,8,15	2012-09-17	2012-12-28	14.5714	1	1	2012-12-28	1	2012-12-31	2	2012-12-31	3.44969	3.44969	1	2			3	1	1											QT+TKI	QT+Gefitinib		QT+Gefitinib		3.35113	2	1	2
0017.05	Incluidos	Evaluables	1	1L		1ªL/FECHA FIN TTO: EL 31/12/2012 SEGUIA TTO CON GEFITINIB	2	TKI	TKI	GEFITINIB 250MG		2010-09-02	2012-12-31	121.571	1	2		2	2012-12-31	2	2012-12-31	27.9589	27.9589		2			2	2												TKI	Gefitinib			Gefitinib	27.9589	1	1	1
0017.06	Incluidos	Evaluables	1	1L		1ªL	2	TKI	TKI	GEFITINIB 250MG		2011-05-30	2012-04-16	46	1	1	2012-02-20	1	2012-02-20	1	2012-11-04	8.73922	17.2156		2			2	1	1		MATRIFEN	EFFERALGAN	LORAZEPAM	CLEXONA	PROFILAXIS	PLANTABEN	ESTREÑIMIENTO			TKI	Gefitinib			Gefitinib	10.5791	1	1	3
0017.06	Incluidos	Evaluables	1	2L		2ºL	2	TKI	TKI	ERLOTINIB 150MG		2012-07-10	2012-09-11	9	1	1	2012-09-04	1	2012-09-04	1	2012-11-04	1.83984	3.84394		2			4	1	1		MATRIFEN	EFFERALGAN	LORAZEPAM	CLEXONA	PROFILAXIS	PLANTABEN	ESTREÑIMIENTO			TKI	Erlotinib			Erlotinib	2.06982	2	2	3
0017.07	Incluidos	Evaluables	1	1L		1ªL	2	TKI	TKI	GEFITINIB 250MG		2010-10-25	2012-07-04	88.2857	1	1	2012-07-04	1	2012-07-04	1	2012-08-05	20.3039	21.3552		2			2	1	1		OXIGENO DOMICILIARIO	DACORTIN								TKI	Gefitinib			Gefitinib	20.3039	1	1	3
0017.08	Incluidos	Evaluables	1	1L		1ªL	2	TKI	TKI	GEFITINIB 250MG/DIA		2010-12-17	2011-02-14	8.42857	1	1	2011-02-14	1	2011-02-14	1	2011-04-02	1.9384	3.48255		2			4	1	1		ENALAPRIL	FORTECORTIN	IBUPROFENO	FENTANILO	ANALGESIA	DUPHALAC	PROFILAXIS	NOLOTIL	ANALAGESIA	TKI	Gefitinib			Gefitinib	1.9384	2	2	3
0017.08	Incluidos	Evaluables	1	2L		2ªL	1	QT	QT	VINORELBINA	60MG/M2	2011-02-17	2011-03-03	2	0	1	2011-03-29	1	2011-03-29	1	2011-04-02	1.31417	1.44559		2			4	1	1	TAMBIEN DETERIORO GENERAL DEL PACIENTE, DERRAME PLEURAL, ATELECTARIA	ENALAPRIL	FORTECORTIN	IBUPROFENO	FENTANILO	ANALGESIA	DUPHALAC	PROFILAXIS	NOLOTIL	ANALAGESIA	QT	Monoquimioterapia	Monoquimioterapia			0.459959	2	2	3
0017.09	Incluidos	Evaluables	1	1L		1ªL	2	TKI	TKI	GEFITINIB 250MG		2011-08-08	2011-11-08	13.1429	1	1	2011-11-19	1	2011-11-19	1	2011-12-19	3.38398	4.36961		1	STOP DESDE EL 5/09/2011 POR EXANTEMA FIJO MEDICAMENTOSO: VUELVE A TOMAR EL 22/09/2011 A DIAS ALTERNOS	250MG EN DIAS ALTERNOS	4	1	1	TAMBIEN DETERIORO DEL PACIENTE	SEROXAT	BONESIL	AC. RISEDRONICO SEMANAL	FOSITENS	HIPERTENSION	OMEPRAZOL	PROTECTOR GASTRICO	ORFIDAL	INSOMNIO	TKI	Gefitinib			Gefitinib	3.02259	2	2	3
0017.10	Incluidos	Evaluables	1	1L		1ªL	2	TKI	TKI	GEFITINIB 250MG		2011-05-12	2012-09-27	72	1	1	2012-09-21	1	2012-09-21	2	2012-12-31	16.3614	19.6797		2			3	1	1		ORFIDAL	IBUPROFENO	ZOMETA							TKI	Gefitinib			Gefitinib	16.5585	2	1	2
0017.10	Incluidos	Evaluables	1	2L		2ºL/EN PROGRESION INDICA: A 31/12/2012 ENFERMEDAD ESTABLE	1	QT+TKI	QT + TKI	VINORELBINA IV ORAL A PARTIR DEL 04/12/2012+GEFITINIB DE MANTENIMIENTO	9999999	2012-09-27	2012-11-09	6.14286	1	1	2012-12-31	1	2012-12-31	2	2012-12-31	3.12115	3.12115	2	2			3	1	1		ZOMETA									QT+TKI	QT+Gefitinib		QT+Gefitinib		1.41273	2	1	2
0018.01	Incluidos	Evaluables	1	1L	1M	1ªL	1	QT+TKIM	QT	CISPLATINO+PEMETREXED	(CDDP) 75MG/M2 + PEMETREXED: 500MG/M2	2011-08-08	2011-09-21	6.28571	1	2		1	2012-02-11	1	2012-02-13	6.14374	6.20945	3	2			3	1	3	HEMATOLOGIA	PALONOSETRON	DEXAMETASONA	APREPITANT							QT	Doblete de QT	Doblete de QT			1.44559	2	1	3
0018.02	Incluidos	Evaluables	1	1L		1ªL	2	TKI	TKI	GEFITINIB 250MG		2010-11-15	2011-08-03	37.2857	1	1	2011-08-03	1	2011-08-03	1	2011-10-23	8.57495	11.2361		2			3	1	1		9999990									TKI	Gefitinib			Gefitinib	8.57495	2	1	3
0018.02	Incluidos	Evaluables	1	2L		2ªL	1	QT	QT	PEMETREXED	620MG	2011-09-12	2011-10-03	3	0	1	2011-10-18	1	2011-10-18	1	2011-10-23	1.18275	1.34702	2	2			4	1	1		DEXAMETASONA	ORANISETRON								QT	Monoquimioterapia	Monoquimioterapia			0.689938	2	2	3
0018.03	Incluidos	Evaluables	1	1L		1ªL	2	TKI	TKI	GEFITINIB 250MG		2011-11-03	2012-12-04	56.7143	1	1	2013-05-16	1	2013-05-16	2	2013-09-27	18.3984	22.8008		2			2	1	2		ARANESP									TKI	Gefitinib			Gefitinib	13.0431	1	1	2
0018.03	Incluidos	Evaluables	1	2L		2ºL/FECHA DE FIN DEL TTO: CONTINUA CON EL TTO	2	TKI	TKI	ERLOTINIB 150MG		2013-05-16	2013-09-27	19.1429	1	2		2	2013-09-27	2	2013-09-27	4.40246	4.40246		2			3	2			9999990									TKI	Erlotinib			Erlotinib	4.40246	2	1	2
0018.04	Incluidos	Evaluables	1	1L		1ªL	1	QT	QT	CDDP+TAXOTERE	120MG+120MG	2011-02-25	2011-04-11	6.42857	1	1	2011-12-30	1	2011-12-30	2	2013-07-29	10.1191	29.076	3	2			1	1	3	HEPATICA	9999990									QT	Doblete de QT	Doblete de QT			1.47844	1	1	2
0018.04	Incluidos	Evaluables	1	2L		2ªL	2	TKI	TKI	GEFITINIB 250MG		2011-12-20	2012-02-22	9.14286	1	1	2012-02-22	1	2012-02-22	2	2013-07-29	2.10267	19.2854		2			4	1	1		9999990									TKI	Gefitinib			Gefitinib	2.10267	2	2	2
0018.04	Incluidos	Evaluables	1	3L		3ªL	1	QT	QT	PEMETREXED	855MG	2012-02-27	2012-07-25	21.2857	1	1	2012-12-24	1	2012-12-24	2	2013-07-29	9.88912	17.0185	8	2			1	1	2		9999990									QT	Monoquimioterapia	Monoquimioterapia			4.89528	1	1	2
0018.04	Incluidos	Evaluables	1	4L		4ªL	1	QT	QT	VINORELBINA IV	43MG	2013-01-10	2013-05-21	18.7143	1	1	2013-07-29	1	2013-07-29	2	2013-07-29	6.57084	6.57084	6	1	NEUTROPENIA	34MG	1	1	2		NEULASTA									QT	Monoquimioterapia	Monoquimioterapia			4.3039	1	1	2
0018.05	Incluidos	Evaluables	1	1L		1ªL/FECHA FIN TTO: DESCONOCIDO YA QUE SE PERDIO EL SEGUIMIENTO POR MARCHAR A SU PAIS	2	TKI	TKI	GEFITINIB	9999990	2010-09-22	2010-11-21	8.57143	1	2		2	2010-11-21	2	2010-11-21	1.97125	1.97125		2			3	1	4		MORFINA									TKI	Gefitinib			Gefitinib	1.97125	2	1	4
0018.06	Incluidos	Evaluables	1	1L		2ªL	2	TKI	TKI	ERLOTINIB 100MG		2006-10-09	2007-09-09	47.8571	1	1	2007-09-12	1	2007-09-12	2	2008-01-24	11.1047	15.5072		2			3	1	1		9999990									TKI	Erlotinib			Erlotinib	11.0062	2	1	2
0018.06	Incluidos	Evaluables	1	2L		3ªL	1	QT	QT	PEMETREXED	750MG	2007-10-01	2008-01-24	16.4286	1	2		2	2008-01-24	2	2008-01-24	3.77823	3.77823	6	2			2	1	2		CODEISAN									QT	Monoquimioterapia	Monoquimioterapia			3.77823	1	1	2
0018.08	Incluidos	Evaluables	1	1L		1ªL	2	TKI	TKI	GEFITINIB 250MG		2011-02-03	2011-09-22	33	1	1	2011-09-29	1	2011-09-29	1	2012-01-26	7.8193	11.729		2			3	1	1		DEXAMETASONA	ADOLONTA								TKI	Gefitinib			Gefitinib	7.58932	2	1	3
0018.08	Incluidos	Evaluables	1	2L		2ªL	1	QT	QT	CISPLATINO+TAXOTERE	107MG+107MG	2011-10-19	2011-11-09	3	0	1	2012-01-26	1	2012-01-26	1	2012-01-26	3.25257	3.25257	2	1	BRADIPSIQUIA+ASTENIA	DESDE 1ER CICLO DOSIS AL 80%	3	1	3	ASTENIA	DUROGESIC	DEXAMETASONA	GABAPENTINA	ALPRAZOLAM						QT	Doblete de QT	Doblete de QT			0.689938	2	1	3
0018.09	Incluidos	Evaluables	1	1L		1ªL	2	TKI	TKI	GEFITINIB 250MG		2010-07-06	2013-03-12	140	1	2		2	2013-03-12	2	2013-03-12	32.1971	32.1971		2			2	2			DEXAMETASONA	PRIMPERAN	CEFTRIAXONA	GEMCITABINA	INFECCION MANO	AUGMENTINE	ABCESO CUTANEO	IBUPROFENO	DOLOR	TKI	Gefitinib			Gefitinib	32.1971	1	1	1
0021.07	Incluidos	Evaluables	1	1L		1ªL/FECHA FIN TTO: ON GOING	12	TKI	TKI	GEFITINIB DESDE EL 22/02/2012. CISPLATINO 75MG/M2 - PEMETREXED 500MG/M2 + GEFITINIB 250MG/DIA	CISPLATINO 75MG/M2 - PEMETREXED 500MG/M2 + GEFITINIB 250MG/DIA	2012-02-22	2012-12-31	44.7143	1	2		2	2012-12-31	2	2012-12-31	10.2834	10.2834		2			2	2			ATENOLOL	GLUCOBAY	ATORVASTATINA	AAS	CARDIOPATIA ISQUEMICA	DOXAZOSINA	DIABETES			QT+TKI	QT+Gefitinib			Gefitinib	10.2834	1	1	1
0022.01	Incluidos	Evaluables	1	1L		1ªL	1	QT+QTM	QT	BEVACIZUMAB+TAXOL+CARBOPLATINO	15MG/KG + 200MG/M2 + AVC=6 (740MG)	2012-01-11	2012-03-21	10	1	2		1	2012-12-18	1	2012-12-18	11.2361	11.2361	4	2			3	1	4	RAZONES DE ESTUDIO NO CIEGO	KYTRIL,POLARAMINE,OMEPRAZOL,FORTECORTIN	LISINOPRIL,AMLODIPINO	REPAGLINIDA,SITAGLIPATIN/METFORMINA	SIMVASTATINA	DISLIPEMIA	LEXATIN, LORAZEPAM	ANSIEDAD/INSOMNIO			QT	Triplete de QT	Triplete de QT			2.29979	2	1	3
0022.03	Incluidos	Evaluables	1	1L		1ªL	2	TKI	TKI	GEFTINIB 250MG/24H		2011-08-01	2011-11-22	16.1429	1	1	2011-10-19	1	2011-10-19	1	2012-07-25	2.59548	11.7947		2			4	1	1		METFORMINA	OMEPRAZOL	IDEOS	INSULINA ACTRAPID	DIABETES	ASPIRINA	PREVENCION DEL DOLOR			TKI	Gefitinib			Gefitinib	3.71253	2	2	3
0022.03	Incluidos	Evaluables	1	2L		2ªL	1	QT	QT	CARBOPLATINO+ALIMTA	325MG/M2+500MG/M2	2011-11-29	2012-03-27	17	1	1	2012-04-09	1	2012-04-09	1	2012-07-25	4.33676	7.85216	6	2			3	1	2		FORTECORTIN	METFORMINA, ZOMETA,IDEOS ACTRAPID	ENANTYUM,MORFINA,PARACETAMOL	CLORAZEPAM	ANSIEDAD	OMEPRAZOL	PROTECCION GASTRICA	AUGMENTINE	POR FLEMON	QT	Doblete de QT	Doblete de QT			3.90965	2	1	3
0022.03	Incluidos	Evaluables	1	3L		3ªL/LA PACIENTE FALLECE/PRIMPERAN-VOMITOS	2	TKI	TKI	AFATINIB 40MG/24H		2012-06-08	2012-07-15	5.28571	0	1	2012-07-15	1	2012-07-15	1	2012-07-25	1.21561	1.54415		2			4	1	4	FALLECIMIENTO	ACFOL	ZOMETA	PARACETAMOL,FENTANILO,DUROGESIC,SEVEDROL	OMEPRAZOL	PROTECCION GASTRICA	LORAZEPAM	ANSIEDAD	METFORMINA,IDEOS ACTRAPID	DIABETES	TKI	Afatinib			Afatinib	1.21561	2	2	3
0022.04	Incluidos	Evaluables	1	1L	1M	1ªL	2	TKI	TKI	GEFITINIB (IRESSA) 250MG		2010-07-22	2010-09-20	8.57143	1	2		2	2012-12-31	2	2012-12-31	29.3388	29.3388		2			3	1	3	ASTENIA MODERADA,ANOREXIA,PERDIDA DE PESO,TOXICIDAD DERMICA GRADO 1	PANTOPRAZOL									TKI	Gefitinib			Gefitinib	1.97125	2	1	1
0022.07	Incluidos	Evaluables	1	1L	1M	1ªL	2	TKI	TKI	ERLOTINIB 150MG/24H		2012-01-05	2012-04-18	14.8571	1	1	2012-04-10	1	2012-04-10	2	2012-12-31	3.154	11.8604		2			3	1	1		FORTECORTIN,IBUPROFENO, MORFINA, NOLOTIL	CLEXANE	LORAZEPAM,MIRTAZAPINA	ZOMETA	DOLOR OSEO	VITAMINA B12		ACIDO FOLICO		TKI	Erlotinib			Erlotinib	3.41684	2	1	2
0022.07	Incluidos	Evaluables	1	2L		2ªL/AZTREONAM,TEICOPLANINA Y LEVOFLOXACINO (POSIBLE NEUMONIA BASAL DERECHA)	1	QT+QTM	QT	PEMETREXED + CARBOPLATINO	PEMETREXED 500MG/M2+ CARBOPLATINO 530MG	2012-04-19	2012-08-27	18.5714	1	2		2	2012-12-31	2	2012-12-31	8.41068	8.41068	6	2			3	1	2		NEUPOGEN	EPREX	ZOMETA	KYTRIL,DEXAMETASONA	PREMEDICACION	TAVANIC	FIEBRE	MORFINA,PALEXIA	DOLOR	QT	Doblete de QT	Doblete de QT			4.27105	2	1	2
0022.08	Incluidos	Evaluables	1	1L		1ªL/FECHA FIN TTO: ON GOING	2	TKI	TKI	IRESSA(GEFITINIB) 250MG		2011-04-25	2012-12-31	88	1	2		2	2012-12-31	2	2012-12-31	20.2382	20.2382		2			3	2			OMEPRAZOL, FORTASEC	NOLOTIL	LORMETAZEPAM	POLARAMINE	GRANOS EN PIEL	ACIPREX,ZANTAC	PROTECTOR GASTRICO	AUGMENTINE-ZOMETA	TOS PRODUCTIVA-METASTASIS OSEAS	TKI	Gefitinib			Gefitinib	20.2382	2	1	4
0022.10	Incluidos	Evaluables	1	1L		2ªL/TOXICIDAD: INICIA ERLOTINIB 150MG/24H EL 4/8/11 POR TOXICIDAD AL CICLO DE QUIMIOTERAPIA. HASTA EL 1/9/11 CONTINUA CON ERLOTINIB - TTO CONCOMIT: CORTICOIDES Y DEXAMETASONA PARA METASTASIS CEREBRALES Y NOVICOL PARA ESTREÑIMIENTO	1	QT	QT	PEMETREXED+CARBOPLATINO	PEMETREXED 500MG/M2+CARBOPLATINO 325MG/M2	2011-07-13	2011-08-25	6.14286	1	1	2011-08-25	1	2011-08-25	1	2011-09-08	1.41273	1.87269	1	2			4	1	3	TROMBOPENIA,ANEMIA Y NEUTROPENIA	VITAMINA B12	ACIDO FOLICO	FORTECORTIN,OXYCORTIN, CLORURO MORFICO	FLUCONAZOL, KYTRIL	PROFILAXIS VOMITOS	TAVAMIC	PROFILAXIS INFECCION	TRANSFUSION DE HEMATIES (ANEMIA) Y ANTIFUNGICOS (SOSPECHA DE CANDIDIASIS ESOFAGICA)	TRANSFUSION DE HEMATIES (ANEMIA) Y ANTIFUNGICOS (SOSPECHA DE CANDIDIASIS ESOFAGICA)	QT	Doblete de QT	Doblete de QT			1.41273	2	2	3
0023.01	Incluidos	Evaluables	1	1L		1ªL	2	TKI	TKI	GEFITINIB 250MG/DIA		2011-07-12	2012-02-15	31.1429	1	1	2012-01-31	1	2012-01-31	1	2012-09-13	6.6694	14.0945		2			2	1	1		TORASEMIDA	SERC 16	ADIRO	MST 10	DOLOR					TKI	Gefitinib			Gefitinib	7.16222	1	1	3
0023.01	Incluidos	Evaluables	1	2L		2ªL	1	QT	QT	PEMETREXED	500 MG/M2	2012-02-15	2012-06-06	16	1	1	2012-06-21	1	2012-06-21	1	2012-09-13	4.17248	6.93224	3	2			4	1	1		ACIDO FOLICO	VITAMINA B12	DEXAMETASONA							QT	Monoquimioterapia	Monoquimioterapia			3.67967	2	2	3
0023.01	Incluidos	Evaluables	1	3L		3ªL	1	QT	QT	VINORELBINA ORAL	60 MG/M2 D1-D8	2012-06-28	2013-07-26	56.1429	1	1	2012-08-02	1	2012-08-02	1	2012-09-13	1.1499	2.52977	2	2			4	1	1		ONDANSETRON									QT	Monoquimioterapia	Monoquimioterapia			12.9117	2	2	3
0023.02	Incluidos	Evaluables	1	1L		1ªL	2	TKI	TKI	GEFITINIB 250MG/DIA		2011-08-04	2012-12-31	73.5714	1	2		2	2012-12-31	2	2012-12-31	16.9199	16.9199		2			2	2			FUROSEMIDA	HIBOR	LEVOFLOXACINO	OMEPRAZOL	PROTECTOR GASTRICO					TKI	Gefitinib			Gefitinib	16.9199	1	1	4
0023.03	Incluidos	Evaluables	1	1L	1M	1ªL	2	TKI	TKI	GEFITINIB 250MG/DIA		2011-08-22	2011-11-02	10.2857	1	1	2011-10-20	1	2011-10-20	1	2012-08-09	1.9384	11.5975		2			4	1	1		PARACETAMOL	ORFIDAL								TKI	Gefitinib			Gefitinib	2.3655	2	2	3
0023.03	Incluidos	Evaluables	1	2L		MATENIMIENTO	1	QT	QT	PEMETREXED	500MG/M2	2011-11-03	2012-05-02	25.8571	1	2		1	2012-05-23	1	2012-08-09	6.63655	9.19918	2	2			4	1	1		TRAMADOL	OMEPRAZOL	FOLI 12	DEXAMETASONA	TTO DE SOPORTE	ACETATO DE MEGESTRON	ESTIMULANTE APETITO			QT	Monoquimioterapia	Monoquimioterapia			5.94661	2	2	3
0023.05	Incluidos	Evaluables	1	1L		1ªL	2	TKI	TKI	GEFITINIB 250 MG/DIA		2011-11-10	2012-12-07	56.1429	1	1	2012-10-30	1	2012-10-30	1	2012-12-21	11.6632	13.3717		2			2	1	1		IBUPROFENO 600	DUROGESIC 50	TAVANIC	SEGURIL	DIURETICO	PANTOPRAZOL	PROTECTOR GASTRICO	CLORURO MORFICO	DOLOR	TKI	Gefitinib			Gefitinib	12.9117	1	1	3
0023.05	Incluidos	Evaluables	1	2L		2ªL	12	QT+TKI	QT + TKI	PEMETREXED +TKI (GEFITINIB 250MG/M2)	500 MG/M2	2012-11-27	2012-12-19	3.14286	0	1	2012-12-19	1	2012-12-19	1	2012-12-21	0.722793	0.788501	1	2			4	1	1		OMEPRAZOL	ACIDO FOLICO	DUROGESIC	FORTECORTIN	TTO DE SOPORTE	PARACETAMOL	DOLOR	LORAZEPAM	ANSIEDAD	QT+TKI	QT+Gefitinib		QT+Gefitinib		0.722793	2	2	3
0023.06	Incluidos	Evaluables	1	1L		1ªL / MEJOR RESPUESTA AL TTO: NO EVALUABLE/PROGRESION EN LA 1ªLINEA? NO EVALUABLE	12	QT	QT	CISPLATINO 75MG/M2 + PEMETREXED 500MG/M2 (F.INICIO:07/12/2011-F.FIN:07/12/2011) + GEFITINIB 250MG/M2	INDICADO EN GENERICO	2011-11-22	2011-12-28	5.14286	0	2		1	2011-12-29	1	2011-12-29	1.21561	1.21561	1	2			3	1	4		FENTANILO 25MG	PARACETAMOL	VOLTAREN	FORTECORTIN	INFLAMACION	FOSAPREPITANT	ANTIEMETICO	CIPROFLOXACINO	INFECCION	QT+TKI	QT+Gefitinib	Doblete de QT			1.18275	2	1	3
0023.07	Incluidos	Evaluables	1	1L			2	TKI	TKI	ERCOTINIB 150MG/DIA		2012-01-11	2012-01-28	2.42857	0	1	2012-01-26	1	2012-01-26	1	2012-01-28	0.492813	0.558522		2			4	1	1		ADALAT OROS	REXER 15	PROZAC	FENTANILO	DOLOR	CODEISAN	TOS	OMEPRAZOL	ARDOR	TKI	Erlotinib			Erlotinib	0.558522	2	2	3
0023.10	Incluidos	Evaluables	1	1L		2ªL	1	QT	QT	DOCETAXEL	30 MG/M2	2012-01-25	2012-06-20	21	1	1	2012-06-27	1	2012-06-27	1	2012-06-30	5.05955	5.15811	5	2			3	1	1		POLARAMINE	ONDANSETRON	DEXAMETASONA	OMEPRAZOL	PROTECTOR GASTRICO	DUROGESIC	DOLOR	NOLOTIL	DOLOR	QT	Monoquimioterapia	Monoquimioterapia			4.82957	2	1	3
0024.01	Incluidos	Evaluables	1	1L		1ªL/ OTROS TTO CONCOMITANTES: CIPROFLOXACINO: INFECCION URINARIA / PREDNISONA: DISNEA, ANOREXIA/ Nº OTRAS DETERMINACIONES: CULTIVO DE ORINA, CULTIVO EXSUMADO	2	TKI	TKI	ERCOTINIB 150MG		2010-07-31	2010-12-20	20.2857	1	1	2010-12-24	1	2010-12-24	1	2010-12-24	4.79671	4.79671		1	ERUPCION DE LESIONES PUSTULOSAS ANTEBRAZOS, TORAX Y CUERO CABELLUDO	100MG	2	1	1		CELESEMINE	DEANXIT, NOCTAMID	SIMVASTATINA	COVALS	HIPERTENSION	MYCOSTATIN	CANDIDIASIS ORAL	PEITEL	FOLICULITIS	TKI	Erlotinib			Erlotinib	4.6653	1	1	3
0024.02	Incluidos	Evaluables	1	1L		1ªL	1	QT	QT	CISPLATINO+GENCITABINA	GEMCITAMBINA 2262MG+CISPLATINO 165MG	2010-07-16	2010-09-13	8.42857	1	1	2011-04-12	1	2011-04-12	1	2012-01-13	8.87064	17.9384	2	2			3	1	1	TAMBIEN TOXICIDAD: HEMATOLOGICA + TROMBOEMBOLISMO PULMONAR	ATENOLOL	LOVASTATINA	OMEPRAZOL	KEPPRA	AFASIA	HEPARINA SODICA	TROMBOEMBOLISMO PULMONAR			QT	Doblete de QT	Doblete de QT			1.9384	2	1	3
0024.02	Incluidos	Evaluables	1	2L		2ªL	2	TKI	TKI	ERCOTINIB 150MG		2011-04-21	2011-10-11	24.7143	1	1	2011-10-24	1	2011-10-24	1	2012-01-13	6.11088	8.77207		2			3	1	1		LODERM	DOXICLAT	ADUENTAN							TKI	Erlotinib			Erlotinib	5.68378	2	1	3
0024.04	Incluidos	Evaluables	1	1L		1ªL	1	QT	QT	GEMCITABINA+CARBOPLATINO	GEMCITABINA 1900MG CARBOPLATINO 305 MG	2011-01-04	2011-02-16	6.14286	1	1	2011-02-18	1	2011-02-18	1	2011-03-14	1.47844	2.26694	2	2			4	1	1	TOXICIDAD HEMATOLOGICA GRADO III	ROSUVASTATINA	DIOSMINA	CLORAZEPATO POTASICO	SEGURIL	EDEMA					QT	Doblete de QT	Doblete de QT			1.41273	2	2	3
0024.04	Incluidos	Evaluables	1	2L		2ªL / LA PACIENTE FINALIZO POR HEMOPTISIS POR SU EVOLUCION	2	TKI	TKI	ERCOTINIB 150MG		2011-03-09	2011-03-10	0.142857	0	1	2011-03-14	1	2011-03-14	1	2011-03-14	0.164271	0.164271					4	1	4	POR SEGUIR CON HEMOPTISIS	VENTOLIN	DEXAMETASONA	OXYNORM	NALOXONA HIDROCLORURO	DOLOR					TKI	Erlotinib			Erlotinib	0.0328542	2	2	3
0024.05	Incluidos	Evaluables	1	1L		1ªL	2	TKI	TKI	ERCOTINIB 150MG		2010-06-04	2010-09-17	15	1	1	2010-09-17	1	2010-09-17	1	2010-12-21	3.44969	6.57084		2			3	1	1		FORTASEC	PREDNISONA								TKI	Erlotinib			Erlotinib	3.44969	2	1	3
0025.01	Incluidos	Evaluables	1	1L		1ªL / MEJOR RESPUESTA TTO: NO EVALUADA/ MOTIVO FINALIZACION TTO: EXITUS/ VISITAS A URGENCIAS,ONCOLOGO Y OTROS SERVICIOS: N/A	2	TKI	TKI	GEFITINIB 250MG/24HORAS		2011-03-09	2011-04-30	7.42857	0	2		1	2011-04-30	1	2011-04-30	1.70842	1.70842		2			3	1	4		AMOXICILINA - CLAVULANICO									TKI	Gefitinib			Gefitinib	1.70842	2	1	3
0025.02	Incluidos	Evaluables	1	1L		1ªL	1	QT	QT	CISPLATINO-VINRELBINA	CISPLATINO 151MG +VINRELBINA 47MG	2011-06-02	2011-07-21	7	1	2		1	2011-09-25	2	2013-08-22	3.77823	26.6776	3	2			3	1	2		ATRIPLA	IBUPROFENO	PANTOPRAZOL	9999999	9999999	9999999	9999999	9999999	9999999	QT	Doblete de QT	Doblete de QT			1.60986	2	1	2
0025.02	Incluidos	Evaluables	1	2L		2ªL	1	QT	QT	CARBOPLATINO-VINORELBINA	CARBOPLATINO 655MG-VINORELBINA 29MG	2011-09-26	2011-11-08	6.14286	1	1	2011-11-08	1	2011-11-08	2	2013-08-22	1.41273	22.8665	2	2			4	1	2		LEVOFLOXACINO									QT	Doblete de QT	Doblete de QT			1.41273	2	2	2
0025.02	Incluidos	Evaluables	1	3L		3ªL	2	TKI	TKI	GEFITINIB 250 MG/24H		2011-11-11	2013-03-05	68.5714	1	1	2013-01-25	1	2013-01-25	2	2013-08-22	14.4887	21.3552		2			3	1	1		MYCOSTATIN									TKI	Gefitinib			Gefitinib	15.77	2	1	2
0025.02	Incluidos	Evaluables	1	4L		4ªL/FECHA FIN TTO: ON GOING	2	TKI	TKI	AFATINIB	40MG/24H	2013-03-06	2013-08-22	24.1429	1	2		2	2013-08-22	2	2013-08-22	5.55236	5.55236		2			3	2												TKI	Afatinib			Afatinib	5.55236	2	1	2
0025.03	Incluidos	Evaluables	1	1L			2	TKI	TKI	GEFITINIB 250MG/24H		2010-12-13	2011-01-25	6.14286	0	2		1	2011-03-13	1	2011-03-13	2.95688	2.95688		2			3	1	3	NEUMONITIS INTERSTICIAL	LEVOFLOXACINO	CLINDA	PIPERTAZO	AMIKACINA	INFECCION RESPIRATORIA	HICROCORTISONA	DISNEA			TKI	Gefitinib			Gefitinib	1.41273	2	1	3
0025.04	Incluidos	Evaluables	1	1L		FECHA FIN TTO: ON GOING	2	TKI	TKI	GEFITINIB 250MG/24H		2011-03-16	2012-12-31	93.7143	1	2		2	2012-12-31	2	2012-12-31	21.5524	21.5524		2			2	2												TKI	Gefitinib			Gefitinib	21.5524	1	1	1
0025.05	Incluidos	Evaluables	1	1L		1ªL/FECHA FIN TTO: ON GOING	2	TKI	TKI	GEFITINIB 250MG/24H		2011-12-29	2012-12-31	52.5714	1	2		2	2012-12-31	2	2012-12-31	12.0903	12.0903		2			3	2			PARACETAMOL	IBUPROFENO	PRIMPERAN							TKI	Gefitinib			Gefitinib	12.0903	2	1	1
[truncated: 6 more columns]

## Sheet: Ttos Code x Linea de Tto
NUMPAC	LINEA	Drgname_ESP
0001.01	1L	Amoxicilina
0001.01	1L	Betametasona
0001.01	1L	Metilprednisolona
0001.01	1L	Nimodipina
0001.01	1L	Ácido clavulánico
0001.01	2L	Lidocaína
0001.01	2L	Nistatina
0001.01	2L	Paracetamol
0001.02	1L	Ibuprofeno
0001.02	2L	Darbepoetina alfa
0001.02	2L	Ibuprofeno
0001.02	2L	Paracetamol
0001.02	2L	Pegfilgrastim
0001.02	2L	Tramadol
0001.02	2L	Ácido fólico
0001.03	1L	Metoclopramida
0001.03	3L	Diazepam
0001.03	3L	Ibuprofeno
0001.03	3L	Morfina
0001.03	3L	Paracetamol
0001.03	3L	Tramadol
0001.03	3L	Venlafaxina
0001.04	1L	Clobetasol
0001.04	1L	Loperamida
0001.05	1L	Levofloxacino
0001.06	1L	Levofloxacino
0001.06	3L	Ceftazidima
0001.06	3L	Dexametasona
0001.06	3L	Metilprednisolona
0001.07	1L	Prednicarbato
0001.08	1L	Ibuprofeno
0001.08	1L	Metamizol
0001.08	1L	Paracetamol
0001.09	1L	Ciprofloxacino
0001.09	1L	Clindamicina
0001.09	1L	Heparina
0001.10	1L	Aprepitant
0001.10	1L	Darbepoetina alfa
0001.10	1L	Fentanilo
0001.10	1L	Heparina
0001.10	1L	Megestrol
0001.10	2L	Fentanilo
0001.10	2L	Loperamida
0002.02	1L	Amoxicilina
0002.02	1L	Buprenorfina
0002.02	1L	Clobetasol
0002.02	1L	Megestrol
0002.02	1L	Mupirocina
0002.02	1L	Prednicarbato
0002.03	2L	Doxiciclina
0002.03	2L	Eritromicina
0002.03	2L	Prednicarbato
0002.03	3L	Amoxicilina
0002.03	3L	Gentamicina
0002.03	3L	Mupirocina
0002.03	3L	Nitrato de plata
0002.04	1L	Megestrol
0002.04	1L	Vancomicina
0002.05	1L	Clindamicina
0002.05	1L	Diosmina
0002.05	1L	Levofloxacino
0002.05	1L	Nulytely
0002.05	1L	Prednisona
0002.05	1L	Ranitidina
0002.05	1L	Salbutamol
0002.06	1L	Ranitidina
0002.06	2L	Cianocobalamina
0002.06	2L	Dexametasona
0002.06	2L	Omeprazol
0002.06	2L	Zolpidem
0002.06	2L	Ácido fólico
0002.08	1L	Amoxicilina
0002.08	1L	Ketorolaco
0002.08	1L	Morfina
0002.08	1L	Mupirocina
0002.08	1L	Nulytely
0002.08	1L	Pantoprazol
0002.08	1L	Pregabalina
0002.08	1L	Ácido clavulánico
0002.08	2L	Morfina
0002.08	2L	Nulytely
0002.08	2L	Pregabalina
0002.09	1L	Amlodipino
0002.09	1L	Ibuprofeno
0002.09	1L	Simvastatina
0002.09	1M	Clobetasol
0002.09	1M	Doxiciclina
0002.09	1M	Gabapentina
0002.09	1M	Gentamicina
0002.09	1M	Nitrato de plata
0002.09	1M	Prednicarbato
0002.09	2L	Alopurinol
0002.09	2L	Clobetasol
0002.09	2L	Doxiciclina
0002.09	2L	Hidrocoloide
0002.09	2L	Mupirocina
0002.09	2L	Nitrato de plata
0002.10	1L	Fluocinolona
0002.10	1L	Hidroclorotiazida
0002.10	1L	Hidroxizina
0002.10	1L	Prednicarbato
0003.01	1L	Dexketoprofeno
0003.01	1L	Fentanilo
0003.01	1L	Metamizol
0003.01	1L	Omeprazol
0003.01	1L	Zolpidem
0003.02	1L	Gentamicina
0003.02	1L	Megestrol
0003.02	1L	Nutrientes generales/Vitaminas
0003.02	1L	Panax ginseng
0003.02	1L	Sertralina
0003.03	1L	Gentamicina
0003.03	1L	Omeprazol
0003.03	2L	Dexametasona
0003.03	2L	Ondansetrón
0003.03	2L	Ácido zoledrónico
0003.04	1L	Dexketoprofeno
0003.04	1L	Fentanilo
0003.04	1L	Lormetazepam
0003.04	1L	Megestrol
0003.04	1L	Morfina
0003.04	1L	Omeprazol
0003.06	1L	Ciprofloxacino
0003.06	1L	Dexketoprofeno
0003.07	1L	Carbocisteína
0003.07	1L	Dextrometorfano
0003.07	1L	Tiotropio
0003.08	1L	Betametasona
0003.08	1L	Doxiciclina
0003.08	1L	Gentamicina
0003.08	1L	Levofloxacino
0003.08	1L	Megestrol
0003.08	1L	Metamizol
0003.08	1L	Paracetamol
0004.01	1L	Aprepitant
0004.01	1L	Dexametasona
0004.01	1L	Granisetrón
0004.01	2L	Heparina
0004.01	2L	Morfina
0004.01	2L	Oxicodona
0004.01	2L	Ácido zoledrónico
0004.02	1L	Acetilcisteína
0004.02	1L	Atenolol
0004.02	1L	Dexketoprofeno
0004.02	1L	Ergocalciferol
0004.02	1L	Ibuprofeno
0004.02	1L	Metamizol
0004.02	1L	Omeprazol
0004.02	1L	Oxicodona
0004.02	1L	Paracetamol
0004.02	1L	Potasio
0004.02	1L	Ácido ascórbico
0004.02	1L	Ácido aspártico
0004.03	1L	Cianocobalamina
0004.03	1L	Dexketoprofeno
0004.03	1L	Morfina
0004.03	1L	Ranitidina
0004.03	1L	Ácido fólico
0004.03	1L	Ácido zoledrónico
0004.03	2L	Aprepitant
0004.03	2L	Dexametasona
0004.03	2L	Levetiracetam
0004.03	2L	Nimesulida
0004.03	2L	Omeprazol
0004.03	2L	Ácido zoledrónico
0004.04	1L	Clindamicina
0004.04	1L	Clorfenamina
0004.04	1L	Triamcinolona
0004.04	2L	Cianocobalamina
0004.04	2L	Dexametasona
0004.04	2L	Granisetrón
0004.04	2L	Omeprazol
0004.04	2L	Sulfato de Magnesio
0004.04	2L	Ácido fólico
0004.05	1L	Bifosfonatos
0004.05	1L	Calcio
0004.05	1L	Colecalciferol
0004.05	1L	Dexclorfeniramina
0004.05	1L	Dexketoprofeno
0004.05	1L	Heparina
0004.05	1L	Omeprazol
0004.05	1L	Vitamina D
0004.05	1L	Ácido zoledrónico
0004.05	2L	Dexametasona
0004.05	2L	Dexclorfeniramina
0004.05	2L	Granisetrón
0004.05	2L	Omeprazol
0004.05	3L	Dexametasona
0004.05	3L	Granisetrón
0004.05	3L	Omeprazol
0004.06	1L	Fentanilo
0004.06	1L	Granisetrón
0004.06	1L	Tramadol
0004.07	1L	Amlodipino
0004.07	1L	Atorvastatina
0004.07	1L	Duloxetina
0004.07	1L	Hidralazina
0004.07	1L	Hidroclorotiazida
0004.07	1L	Lisinopril
0004.07	1L	Pantoprazol
0004.07	2L	Cianocobalamina
0004.07	2L	Dexametasona
0004.07	2L	Granisetrón
0004.07	2L	Hierro
0004.07	2L	Rabeprazol
0004.07	2L	Ácido fólico
0004.08	1L	Oxicodona
0004.08	2L	Cianocobalamina
0004.08	2L	Dexametasona
0004.08	2L	Dextrometorfano
0004.08	2L	Filgrastim
0004.08	2L	Granisetrón
0004.08	2L	Oxígeno
0004.08	2L	Ácido fólico
0004.08	2L	Ácido zoledrónico
0004.09	1L	Atorvastatina
0004.09	1L	Clopidogrel
0004.09	1L	Eprosartán
0004.09	1L	Insulina aspart
0004.09	1L	Insulina glargina
0004.09	1L	Metformina
0004.10	1L	Heparina
0004.10	3L	Aprepitant
0004.10	3L	Dexametasona
0004.10	3L	Granisetrón
0005.01	1L	Acenocumarol
0005.01	1L	Heparina
0005.01	2L	Dexametasona
0005.01	2L	Ondansetrón
0005.02	1L	Dexametasona
0005.02	1L	Fentanilo
0005.02	1L	Granisetrón
0005.02	1L	Ondansetrón
0005.04	1L	Acetilcisteína
0005.04	1L	Mupirocina
0005.08	1L	Codeína
0005.08	1L	Dexametasona
0005.08	1L	Dexclorfeniramina
0005.08	1L	Levofloxacino
0005.08	1L	Ondansetrón
0005.08	1L	Salbutamol
0005.08	2L	Dexametasona
0005.08	2L	Ondansetrón
0005.09	1L	Acetilcisteína
0005.09	1L	Beclometason
0005.09	1L	Formoterol
0005.09	1L	Ketoconazol
0005.09	1L	Metilprednisolona
0005.09	1L	Omeprazol
0005.09	1L	Torasemida
0005.09	2L	Dexametasona
0005.09	2L	Ondansetrón
0005.10	1L	Dexametasona
0005.10	1L	Lactulosa
0005.10	1L	Metoclopramida
0005.10	1L	Morfina
0005.10	1L	Pantoprazol
0005.10	1L	Pregabalina
0005.10	2L	Citalopram
0005.10	2L	Heparina
0005.10	2L	Mirtazapina
0005.10	2L	Morfina
0005.10	2L	Pregabalina
0006.02	1L	Dexametasona
0006.02	2L	Cianocobalamina
0006.02	2L	Dexametasona
0006.02	2L	Ácido fólico
0006.02	3L	Codeína
0006.02	3L	Dexametasona
0006.02	3L	Dexclorfeniramina
0006.02	3L	Ondansetrón
0006.02	3L	Ranitidina
0006.04	1L	Amilorida
0006.04	1L	Claritromicina
0006.04	1L	Enalapril
0006.04	1L	Hidroclorotiazida
0006.04	1L	Metronidazol
0006.04	1L	Ranitidina
0006.04	1L	Simvastatina
0006.05	1L	Atorvastatina
0006.05	1L	Enalapril
0006.05	1L	Metformina
0006.05	1L	Vaselina
0006.07	1L	Dexametasona
0006.07	1L	Levetiracetam
0006.07	2L	Cianocobalamina
0006.07	2L	Dexametasona
0006.07	2L	Ácido fólico
0007.01	1L	Fentanilo
0007.02	1L	Enalapril
0007.02	1L	Indapamida
0007.02	2L	Enalapril
0007.02	2L	Paracetamol
0007.03	1L	Dexametasona
0007.03	1L	Dexclorfeniramina
0007.03	1L	Ondansetrón
0007.03	1L	Ácido fólico
0007.03	3L	Dexclorfeniramina
0007.03	3L	Loperamida
0007.03	3L	Paracetamol
0007.03	4L	Dexametasona
0007.03	4L	Dexclorfeniramina
0007.03	4L	Omeprazol
0007.03	4L	Ondansetrón
0007.04	1L	Dexametasona
0007.04	1L	Enalapril
0007.04	1L	Metamizol
0007.04	1L	Omeprazol
0007.04	1L	Paracetamol
0007.04	1L	Ranitidina
0007.07	1L	Codeína
0007.07	1L	Metamizol
0007.07	2L	Dexametasona
0007.07	2L	Omeprazol
0007.07	2L	Ondansetrón
0007.07	2L	Oxicodona
0007.07	2L	Paracetamol
0007.08	1L	Dexametasona
0007.08	1L	Ondansetrón
0007.08	1L	Ácido fólico
0008.01	1L	Ácido zoledrónico
0008.02	1L	Dexametasona
0008.02	1L	Dexclorfeniramina
0008.02	1L	Gentamicina
0008.02	1L	Metamizol
0008.02	1L	Tetrizolina
0008.02	1L	Tramadol
0008.03	1L	Eritromicina
0008.03	1L	Prednicarbato
0008.03	1L	Rabeprazol
0008.03	2L	Fentanilo
0008.03	2L	Midazolam
0008.03	2L	Ácido zoledrónico
0008.03	3L	Alprazolam
0008.03	3L	Duloxetina
0008.03	3L	Levofloxacino
0008.03	3L	Venlafaxina
0008.04	1L	Buprenorfina
0008.04	1L	Ibuprofeno
0008.04	1L	Megestrol
0008.04	1L	Metamizol
0008.04	1L	Nutrientes
0008.04	1L	Ranitidina
0008.04	2L	Ibuprofeno
0008.04	2L	Morfina
0008.07	1L	Fluconazol
0008.07	1L	Metilprednisolona
0008.07	1L	Morfina
0008.07	1L	Omeprazol
0008.08	1L	Amoxicilina
0008.08	1L	Ciprofloxacino
0008.08	1L	Loperamida
0008.08	1L	Paracetamol
0008.08	1L	Ácido clavulánico
0008.08	2L	Naloxona
0008.08	2L	Omeprazol
0008.08	2L	Oxicodona
0008.08	2L	Pregabalina
0008.08	2L	Ácido fólico
0008.09	1L	Hidroxizina
0008.09	1L	Lorazepam
0008.09	1L	Morfina
0008.09	1L	Oxicodona
0008.09	1L	Prednisona
0008.09	1M	Megestrol
0008.09	1M	Oxicodona
0008.09	2L	Oxicodona
0008.09	2L	Pregabalina
0008.09	3L	Oxicodona
0008.10	1L	Metamizol
0008.10	1L	Oxicodona
0008.11	1L	Gabapentina
0008.11	1L	Gliclacida
0008.11	1L	Lormetazepam
0008.11	1L	Mirtazapina
0008.11	1L	Pregabalina
0008.11	1L	Simvastatina
0008.11	1M	Betametasona
0008.11	1M	Gabapentina
0008.11	1M	Gliclacida
0008.11	1M	Lormetazepam
0008.11	1M	Mirtazapina
0008.11	1M	Pregabalina
0008.11	2L	Duloxetina
0008.11	2L	Metilprednisolona
0008.11	2L	Nulytely
0008.11	2L	Omeprazol
0008.11	2L	Oxicodona
0008.13	1L	Fentanilo
0008.13	1L	Lactulosa
0008.13	1L	Megestrol
0008.13	1L	Norfloxacino
0008.13	1L	Sertralina
0008.14	1L	Enalapril
0008.14	1L	Hierro
0008.14	1L	Metformina
0008.14	1L	Morfina
0008.14	1L	Venlafaxina
0008.15	1L	Codeína
0008.15	1L	Ibuprofeno
0008.15	1L	Morfina
0008.15	1L	Naloxona
0008.15	1L	Omeprazol
0008.15	1L	Oxicodona
0008.15	1L	Paracetamol
0009.03	2L	Fentanilo
0009.03	2L	Metoclopramida
0009.03	2L	Omeprazol
0009.03	2L	Valproato
0009.04	1L	Analgésicos no especificados
0009.05	1L	Fentanilo
0009.05	1L	Ácido zoledrónico
0009.06	1L	Fentanilo
0009.06	1L	Metamizol
0009.06	1L	Ácido zoledrónico
0009.08	1L	Ácido zoledrónico
0010.01	1L	Budesonida
0010.01	1L	Cefditoren pivoxilo
0010.01	1L	Diclofenaco
0010.01	1L	Fentanilo
0010.01	1L	Formoterol
0010.01	1L	Tiotropio
0010.01	1L	Tramadol
0010.02	1L	Budesonida
0010.02	1L	Dexketoprofeno
0010.02	1L	Formoterol
0010.02	1L	Omeprazol
0010.02	1L	Paracetamol
0010.02	1L	Salbutamol
0010.03	1L	Cilazapril
0010.03	1L	Paracetamol
0010.03	1L	Salbutamol
0010.03	1L	Simvastatina
0010.03	1L	Tiotropio
0010.03	2L	Amoxicilina
0010.03	2L	Furosemida
0010.04	1L	Antiinflamatorios y antireumáticos no esteroideos no especificados
0010.04	1L	Ciprofloxacino
0010.04	1L	Colchicina
0010.04	1L	Loperamida
0010.04	1L	Miconazol
0010.05	1L	Fentanilo
0010.05	1L	Levofloxacino
0010.05	1L	Omeprazol
0010.06	1L	Fentanilo
0010.06	1L	Ácido zoledrónico
0010.07	1L	Antihipertensivos
0010.07	2L	Antihipertensivos
0010.08	1L	Antibióticos no especificados
0010.08	1L	Dexametasona
0010.08	1L	Furosemida
0010.08	1L	Levetiracetam
0010.08	1L	Omeprazol
0010.08	1M	Ácido clorazepico
0010.09	1L	Doxiciclina
0010.09	1L	Mupirocina
0010.09	1L	Prednicarbato
0010.11	1L	Levotiroxina
0010.12	1L	Dexametasona
0010.12	1L	Dexketoprofeno
0010.12	1L	Tramadol
0010.12	2L	Dexametasona
0010.12	2L	Doxiciclina
0011.01	1L	Amlodipino
0011.01	1L	Levofloxacino
0011.01	1L	Metamizol
0011.01	1L	Pregabalina
0011.01	1L	Valsartán
0011.01	1L	Ácido zoledrónico
0011.02	1L	Dalteparina
0011.02	1L	Dexametasona
0011.02	1L	Lactulosa
0011.02	1L	Metamizol
0011.02	1L	Metoclopramida
0011.03	1L	Hidromorfona
0011.03	1L	Megestrol
0011.03	1L	Nutrientes
0011.03	2L	Citrato trisódico
0011.03	2L	Hidromorfona
0011.03	2L	Lactulosa
0011.03	2L	Laurilsulfato sódico acetato
0011.03	2L	Lorazepam
0011.03	2L	Nutrientes
0011.03	2L	Ácido fólico
0011.03	3L	Lactulosa
0011.03	3L	Lorazepam
0011.03	3L	Prednisona
0011.03	3L	Tapentadol
0011.03	4L	Lorazepam
0011.03	4L	Paracetamol
0011.03	4L	Procinéticos
0011.03	4L	Ropinirol
0011.03	4L	Setron
0011.03	4L	Tapentadol
0011.05	1L	Buprenorfina
0011.05	1L	Domperidona
0011.05	1L	Lactulosa
0011.05	1L	Megestrol
0011.05	1L	Metamizol
0011.05	1L	Metoclopramida
0011.05	2L	Dexametasona
0011.05	2L	Domperidona
0011.05	2L	Naproxeno
0011.05	2L	Omeprazol
0011.05	3L	Clindamicina
0011.05	3L	Domperidona
0011.05	3L	Hidromorfona
0011.05	3L	Lactulosa
0011.05	3L	Megestrol
0011.05	3L	Naproxeno
0011.06	1L	Fentanilo
0011.06	1L	Hidromorfona
0011.06	1L	Lactulosa
0011.06	1L	Metoclopramida
0011.06	1L	Naproxeno
0011.06	1L	Ácido zoledrónico
0011.07	1L	Calcio
0011.07	1L	Fentanilo
0011.07	1L	Heparina
0011.07	1L	Naproxeno
0011.07	1L	Omeprazol
0011.07	1L	Torasemida
0011.07	2L	Calcio
0011.07	2L	Clindamicina
0011.07	2L	Heparina
0011.07	2L	Omeprazol
0011.07	2L	Zolpidem
0011.07	2L	Ácido zoledrónico
0011.07	3L	Calcio
0011.07	3L	Fentanilo
0011.07	3L	Heparina
0011.07	3L	Lactulosa
0011.07	3L	Loperamida
0011.07	3L	Metoclopramida
0011.10	1L	Calcio
0011.10	1L	Hidromorfona
0011.10	1L	Metoclopramida
0011.10	1L	Naproxeno
0011.10	1L	Ácido zoledrónico
0011.10	1M	Metoclopramida
0011.10	2L	Amoxicilina
0011.10	2L	Levofloxacino
0011.10	2L	Ácido clavulánico
0011.10	2L	Ácido zoledrónico
0011.10	3L	Clindamicina
0011.10	3L	Prednicarbato
0011.10	4L	Dexametasona
0012.03	1L	Doxiciclina
0012.03	1L	Loperamida
0012.04	1L	Clindamicina
0012.04	1L	Doxiciclina
0012.04	1L	Paracetamol
0012.06	1L	Dexametasona
0012.06	1L	Gluconato de magnesio
0012.06	1L	Ácido ascórbico
0012.07	1L	Ácido zoledrónico
0012.08	1L	Azitromicina
0012.08	1L	Ácido clavulánico
0012.09	1L	Dexametasona
0012.09	1L	Pregabalina
0012.11	3L	Almagato
0012.11	3L	Ibuprofeno
0012.11	3L	Indometacina
0012.11	3L	Metoclopramida
0012.11	3L	Ranitidina
0013.01	1L	Calcio
0013.01	1L	Olmesartán
0013.01	1L	Simvastatina
0013.01	2L	Cianocobalamina
0013.01	2L	Dexametasona
0013.01	2L	Ácido fólico
0013.04	2L	Cianocobalamina
0013.04	2L	Dexametasona
0013.04	2L	Ácido fólico
0013.05	1L	Dexketoprofeno
0013.05	1L	Hidromorfona
0013.05	1L	Paracetamol
0013.05	1L	Pregabalina
0014.01	1L	Acetilcisteína
0014.01	1L	Escitalopram
0014.01	1L	Fluconazol
0014.01	1L	Nistatina
0014.01	1L	Salbutamol
0014.01	1L	Ácido clorazepico
0014.02	1L	Ciclofosfamida
0014.02	1L	Danazol
0014.02	1L	Dexclorfeniramina
0014.02	1L	Doxiciclina
0014.02	1L	Furosemida
0014.02	1L	Minociclina
0014.02	1L	Pregabalina
0014.04	1L	Aprepitant
0014.04	1L	Dexametasona
0014.04	1L	Furosemida
0014.06	1L	Amlodipino
0014.06	1L	Gliclazida
0014.06	1L	Metformina
0014.06	1L	Simvastatina
0014.06	1L	Tiotropio
0014.06	2L	Amlodipino
0014.06	2L	Gliclazida
0014.06	2L	Metformina
0014.06	2L	Simvastatina
0014.06	2L	Tiotropio
0014.06	2L	Ácido zoledrónico
0014.07	1L	Amlodipino
0014.07	1L	Betahistina
0014.07	1L	Enalapril
0014.07	1L	Hidroclorotiazida
0014.07	1L	Omeprazol
0014.07	2L	Acetilcisteína
0014.07	2L	Codeína
0014.07	2L	Enalapril
0014.07	2L	Levofloxacino
0014.07	2L	Omeprazol
0014.08	1L	Acetilcisteína
0014.08	1L	Amoxicilina
0014.08	1L	Atorvastatina
0014.08	1L	Cloperastina
0014.08	1L	Fluticasona
0014.08	1L	Omeprazol
0014.08	1L	Salmeterol
0014.08	1L	Valsartán
0014.08	1L	Ácido clavulánico
0014.08	2L	Atorvastatina
0014.08	2L	Omeprazol
0014.08	2L	Valsartán
0015.02	1L	Azitromicina
0015.02	1L	Ciprofloxacino
0015.02	1L	Levocarnitina
0015.03	1L	Codeína
0015.03	1L	Paracetamol
0015.03	1L	Sertralina
0015.03	1L	Simvastatina
0015.03	2L	Cianocobalamina
0015.03	2L	Vitamina B12 y Ácido Fólico
0015.03	3L	Cianocobalamina
0015.03	3L	Domperidona
0015.03	3L	Paracetamol
0015.03	3L	Sulfametoxazol
0015.03	3L	Trimetoprima
0015.03	3L	Vitamina B12 y Ácido Fólico
0015.05	1L	Ácido zoledrónico
0015.05	2L	Cianocobalamina
0015.05	2L	Dexametasona
0015.05	2L	Filgrastim
0015.05	2L	Levofloxacino
0015.05	2L	Vitamina B12 y Ácido Fólico
0015.06	1L	Dexametasona
0015.06	1L	Fentanilo
0015.06	1L	Heparina
0015.06	1L	Ibuprofeno
0015.06	1L	Pantoprazol
0015.06	1L	Pentoxifilina
0015.06	2L	Dexametasona
0015.06	2L	Fentanilo
0015.06	2L	Lorazepam
0015.06	2L	Pentoxifilina
0015.06	2L	Quetiapina
0015.07	1L	Atenolol
0015.07	1L	Cefditoren
0015.07	1L	Ibuprofeno
0015.07	1L	Paracetamol
0015.07	1L	Simvastatina
0015.07	1L	Ácido zoledrónico
0015.07	2L	Dexametasona
0015.07	2L	Dexclorfeniramina
0015.07	2L	Indapamida
0015.07	2L	Levetiracetam
0015.07	2L	Simvastatina
0015.07	2L	Ácido fólico
0015.08	1L	Budesonida
0015.08	1L	Dexametasona
0015.08	1L	Fentanilo
0015.08	1L	Formoterol
0015.08	1L	Lactulosa
0015.08	1L	Lormetazepam
0015.08	1L	Omeprazol
0015.08	1L	Zolpidem
0015.09	1L	Fluconazol
0015.09	1L	Levofloxacino
0015.09	1L	Metronidazol
0016.01	3L	Aciclovir
0016.01	3L	Dexametasona
0016.01	3L	Metoclopramida
0016.04	1L	Hierro
0016.04	1L	Megestrol
0016.05	3L	Ibuprofeno
0016.05	3L	Lorazepam
0016.05	3L	Metamizol
0016.05	3L	Nistatina
0016.06	1L	Ibuprofeno
0016.06	1L	Morfina
0016.06	1L	Pregabalina
0016.06	2L	Metamizol
0016.06	2L	Morfina
0016.06	2L	Pregabalina
0016.07	1L	Dexketoprofeno
0016.07	1L	Fentanilo
0016.07	1L	Pregabalina
0016.07	2L	Dexketoprofeno
0016.07	2L	Oxicodona
0016.07	2L	Pregabalina
0017.01	3L	Megestrol
0017.01	3L	Naloxona
0017.01	3L	Oxicodona
0017.01	4L	Megestrol
0017.02	1L	Aprepitant
0017.02	1L	Lormetazepam
0017.02	1L	Omeprazol
0017.02	1L	Ondansetrón
0017.02	1L	Ranitidina
0017.02	1L	Ácido zoledrónico
0017.02	2L	Dexametasona
0017.02	2L	Omeprazol
0017.02	2L	Oxicodona
0017.02	2L	Paracetamol
0017.02	2L	Pregabalina
0017.02	2L	Ácido zoledrónico
0017.06	1L	Fentanilo
0017.06	1L	Heparina
0017.06	1L	Ispaghula
0017.06	1L	Lorazepam
0017.06	1L	Paracetamol
0017.06	2L	Fentanilo
0017.06	2L	Heparina
0017.06	2L	Ispaghula
0017.06	2L	Lorazepam
0017.06	2L	Paracetamol
0017.07	1L	Oxígeno
0017.07	1L	Prednisona
0017.08	1L	Dexametasona
0017.08	1L	Enalapril
0017.08	1L	Fentanilo
0017.08	1L	Ibuprofeno
0017.08	1L	Lactulosa
0017.08	1L	Metamizol
0017.08	2L	Dexametasona
0017.08	2L	Enalapril
0017.08	2L	Fentanilo
0017.08	2L	Ibuprofeno
0017.08	2L	Lactulosa
0017.08	2L	Metamizol
0017.09	1L	Calcio
0017.09	1L	Fosinopril
0017.09	1L	Lorazepam
0017.09	1L	Omeprazol
0017.09	1L	Paroxetina
0017.09	1L	Ácido risedrónico
0017.10	1L	Ibuprofeno
0017.10	1L	Lorazepam
0017.10	1L	Ácido zoledrónico
0017.10	2L	Ácido zoledrónico
0018.01	1L	Aprepitant
0018.01	1L	Dexametasona
0018.01	1L	Palonosetrón
0018.01	1M	Antibióticos no especificados
0018.01	1M	Glucocorticoides no especificados
0018.01	1M	Heparina
0018.02	2L	Dexametasona
0018.02	2L	Granisetrón
0018.03	1L	Darbepoetina alfa
0018.04	4L	Pegfilgrastim
0018.05	1L	Morfina
0018.06	3L	Codeína
0018.08	1L	Dexametasona
0018.08	1L	Tramadol
0018.08	2L	Alprazolam
0018.08	2L	Dexametasona
0018.08	2L	Fentanilo
0018.08	2L	Gabapentina
0018.09	1L	Ceftriaxona
0018.09	1L	Dexametasona
0018.09	1L	Gemcitabina
0018.09	1L	Ibuprofeno
0018.09	1L	Metoclopramida
0018.09	1L	Ácido clavulánico
0021.07	1L	Acarbosa
0021.07	1L	Atenolol
0021.07	1L	Atorvastatina
0021.07	1L	Doxazosina
0021.07	1L	Ácido acetilsalicílico
0022.01	1L	Amlodipino
0022.01	1L	Bromazepam
0022.01	1L	Dexametasona
0022.01	1L	Dexclorfeniramina
0022.01	1L	Granisetrón
0022.01	1L	Lisinopril
0022.01	1L	Lorazepam
0022.01	1L	Metformina
0022.01	1L	Omeprazol
0022.01	1L	Repaglinida
0022.01	1L	Simvastatina
0022.01	1L	Sitagliptina
0022.01	2L	Dexametasona
0022.01	2L	Granisetrón
0022.01	2L	Omeprazol
0022.01	2L	Oxcarbazepina
0022.03	1L	Calcio
0022.03	1L	Insulina humana
0022.03	1L	Metformina
0022.03	1L	Omeprazol
0022.03	1L	Ácido acetilsalicílico
0022.03	2L	Calcio
0022.03	2L	Clonazepam
0022.03	2L	Colecalciferol
0022.03	2L	Dexametasona
0022.03	2L	Dexketoprofeno
0022.03	2L	Metformina
0022.03	2L	Morfina
0022.03	2L	Omeprazol
0022.03	2L	Paracetamol
0022.03	2L	Ácido clavulánico
0022.03	2L	Ácido zoledrónico
0022.03	3L	Calcio
0022.03	3L	Colecalciferol
0022.03	3L	Fentanilo
0022.03	3L	Lorazepam
0022.03	3L	Metformina
0022.03	3L	Morfina
0022.03	3L	Omeprazol
0022.03	3L	Paracetamol
0022.03	3L	Ácido fólico
0022.03	3L	Ácido zoledrónico
0022.04	1L	Pantoprazol
0022.04	1M	Antihistamínicos no especificados
0022.04	1M	Colecalciferol
0022.04	1M	Dexclorfeniramina
0022.04	1M	Lorazepam
0022.04	1M	Lormetazepam
0022.04	1M	Metoclopramida
0022.04	1M	Paracetamol
0022.04	1M	Ranitidina
0022.07	1L	Cianocobalamina
0022.07	1L	Dexametasona
0022.07	1L	Heparina
0022.07	1L	Ibuprofeno
0022.07	1L	Lorazepam
0022.07	1L	Metamizol
0022.07	1L	Mirtazapina
0022.07	1L	Morfina
0022.07	1L	Ácido fólico
0022.07	1L	Ácido zoledrónico
0022.07	1M	Dexclorfeniramina
0022.07	1M	Filgrastim
0022.07	1M	Ibuprofeno
0022.07	1M	Levofloxacino
0022.07	1M	Morfina
0022.07	1M	Tapentadol
0022.07	1M	Ácido zoledrónico
0022.07	2L	Dexametasona
0022.07	2L	Epoetina
0022.07	2L	Filgrastim
0022.07	2L	Granisetrón
0022.07	2L	Levofloxacino
0022.07	2L	Morfina
0022.07	2L	Tapentadol
0022.07	2L	Ácido zoledrónico
0022.08	1L	Amoxicilina
0022.08	1L	Dexclorfeniramina
0022.08	1L	Loperamida
0022.08	1L	Lormetazepam
0022.08	1L	Metamizol
0022.08	1L	Omeprazol
0022.08	1L	Ranitidina
0022.08	1L	Ácido clavulánico
0022.10	1L	Filgrastim
0022.10	1L	Tamsulosina
0022.10	1L	Valsartán
0022.10	2L	Antibióticos no especificados
0022.10	2L	Cianocobalamina
0022.10	2L	Dexametasona
0022.10	2L	Fluconazol
0022.10	2L	Granisetrón
0022.10	2L	Levofloxacino
0022.10	2L	Morfina
0022.10	2L	Oxicodona
0022.10	2L	Ácido fólico
0023.01	1L	Betahistina
0023.01	1L	Morfina
0023.01	1L	Torasemida
0023.01	1L	Ácido acetilsalicílico
0023.01	2L	Cianocobalamina
0023.01	2L	Dexametasona
0023.01	2L	Ácido fólico
0023.01	3L	Ondansetrón
0023.02	1L	Furosemida
0023.02	1L	Heparina
0023.02	1L	Levofloxacino
0023.02	1L	Omeprazol
0023.03	1L	Lorazepam
0023.03	1L	Paracetamol
0023.03	1M	Dexametasona
0023.03	1M	Megestrol
0023.03	1M	Omeprazol
0023.03	1M	Tramadol
0023.03	1M	Vitamina B12 y Ácido Fólico
0023.03	2L	Dexametasona
0023.03	2L	Dexclorfeniramina
0023.03	2L	Paracetamol
0023.03	2L	Ranitidina
0023.05	1L	Fentanilo
0023.05	1L	Furosemida
0023.05	1L	Ibuprofeno
0023.05	1L	Levofloxacino
0023.05	1L	Morfina
0023.05	1L	Pantoprazol
0023.05	2L	Dexametasona
0023.05	2L	Fentanilo
0023.05	2L	Lorazepam
0023.05	2L	Omeprazol
0023.05	2L	Paracetamol
0023.05	2L	Ácido fólico
0023.06	1L	Ciprofloxacino
0023.06	1L	Dexametasona
0023.06	1L	Diclofenaco
0023.06	1L	Fentanilo
0023.06	1L	Fosaprepitant
0023.06	1L	Paracetamol
0023.07	1L	Codeína
0023.07	1L	Fentanilo
0023.07	1L	Fluoxetina
0023.07	1L	Mirtazapina
0023.07	1L	Nifedipina
0023.07	1L	Omeprazol
0023.10	1L	Alprazolam
0023.10	1L	Dexametasona
0023.10	1L	Ibuprofeno
0023.10	1L	Lactulosa
0023.10	1L	Morfina
0023.10	1L	Omeprazol
0023.10	2L	Dexametasona
0023.10	2L	Dexclorfeniramina
0023.10	2L	Fentanilo
0023.10	2L	Metamizol
0023.10	2L	Omeprazol
0023.10	2L	Ondansetrón
0024.01	1L	Betametasona
0024.01	1L	Flupentixol
0024.01	1L	Hidroclorotiazida
0024.01	1L	Lormetazepam
0024.01	1L	Melitraceno
0024.01	1L	Nistatina
0024.01	1L	Prednicarbato
0024.01	1L	Simvastatina
0024.01	1L	Valsartán
0024.02	1L	Atenolol
0024.02	1L	Heparina
0024.02	1L	Levetiracetam
0024.02	1L	Lovastatina
0024.02	1L	Omeprazol
0024.02	2L	Doxiciclina
0024.02	2L	Eritromicina
0024.02	2L	Metilprednisolona
0024.04	1L	Diosmina
0024.04	1L	Furosemida
0024.04	1L	Rosuvastatina
0024.04	1L	Ácido clorazepico
0024.04	2L	Dexametasona
0024.04	2L	Naloxona
0024.04	2L	Oxicodona
0024.04	2L	Salbutamol
0024.05	1L	Loperamida
0024.05	1L	Prednisona
0025.01	1L	Amoxicilina
0025.01	1L	Ácido clavulánico
0025.02	1L	Efavirenz
0025.02	1L	Emtricitabina
0025.02	1L	Ibuprofeno
0025.02	1L	Pantoprazol
0025.02	1L	Tenofovir
0025.02	2L	Levofloxacino
0025.02	3L	Nistatina
0025.03	1L	Amikacina
0025.03	1L	Clindamicina
0025.03	1L	Hidrocortisona
0025.03	1L	Levofloxacino
0025.03	1L	Piperacilina
0025.03	1L	Tazobactam
0025.05	1L	Ibuprofeno
0025.05	1L	Metoclopramida
0025.05	1L	Paracetamol

## Sheet: Enf Conc
NUMPAC	OTESPE_CODE
0001.01	DISLIPIDEMIA
0001.01	INSUFICIENCIA CARDIACA CONGESTIVA
0001.02	INFECCIONES POR HEPATITIS VIRAL
0001.04	DISLIPIDEMIA
0001.09	DEPRESIÓN
0001.09	OSTEOPOROSIS
0002.02	DISLIPIDEMIA
0002.05	ASMA
0002.09	ARTROPATÍA
0002.09	DISLIPIDEMIA
0002.10	DISLIPIDEMIA
0003.02	GLAUCOMA
0003.05	HERNIA DE HIATO
0003.05	TUBERCULOSIS
0003.07	DISLIPIDEMIA
0004.01	COLECISTECTOMÍA
0004.01	DEPRESIÓN
0004.01	OBESIDAD
0004.04	HERNIA DE HIATO
0004.05	OSTEOPOROSIS
0004.06	DISLIPIDEMIA
0004.08	ARTROPATÍA
0004.08	OBESIDAD
0004.09	ARTROPATÍA
0004.09	INSUFICIENCIA CARDIACA CONGESTIVA
0004.09	OBESIDAD
0005.02	DISLIPIDEMIA
0005.09	HIPERURICEMIA
0005.09	HIPOTIROIDISMO
0005.09	OBESIDAD
0005.10	ASMA
0005.10	BOCIO
0006.02	DISLIPIDEMIA
0006.03	HIPOTIROIDISMO
0007.04	HIPERSENSIBILIDAD A FÁRMACO
0007.05	HIPERSENSIBILIDAD A FÁRMACO
0007.05	OBESIDAD
0008.01	DISLIPIDEMIA
0008.03	ARTROPATÍA
0008.03	HIPERURICEMIA
0008.04	DISLIPIDEMIA
0008.05	DISLIPIDEMIA
0008.07	ASMA
0008.11	DEPRESIÓN
0008.14	DEPRESIÓN
0008.15	DISLIPIDEMIA
0009.05	OSTEOARTRITIS
0009.08	OSTEOPOROSIS
0010.01	DISLIPIDEMIA
0010.03	DISLIPIDEMIA
0010.04	INFECCIONES POR HEPATITIS VIRAL
0010.06	ASMA
0010.08	GLAUCOMA
0010.08	HIPOTIROIDISMO
0010.11	OSTEOPOROSIS
0010.12	DISLIPIDEMIA
0011.01	DISLIPIDEMIA
0011.02	DEPRESIÓN
0011.02	OSTEOARTRITIS
0011.03	OSTEOPOROSIS
0011.05	ARTROPATÍA
0011.06	DISLIPIDEMIA
0011.07	HIPERSENSIBILIDAD A FÁRMACO
0011.07	OSTEOARTRITIS
0012.03	DISLIPIDEMIA
0012.04	DISLIPIDEMIA
0012.06	DISLIPIDEMIA
0012.07	HIPOTIROIDISMO
0012.10	OBESIDAD
0012.12	DEPRESIÓN
0012.12	DISLIPIDEMIA
0012.12	HIPOTIROIDISMO
0013.01	DISLIPIDEMIA
0013.01	OSTEOPOROSIS
0013.08	DEPRESIÓN
0013.08	DISLIPIDEMIA
0013.08	HIPOTIROIDISMO
0014.05	DISLIPIDEMIA
0014.08	DISLIPIDEMIA
0014.08	OBESIDAD
0015.03	DEPRESIÓN
0015.03	DISLIPIDEMIA
0015.04	OSTEOPOROSIS
0015.09	OSTEOPOROSIS
0016.04	DISLIPIDEMIA
0016.06	HIPERURICEMIA
0017.04	HERNIA DE HIATO
0017.09	DISLIPIDEMIA
0018.04	BOCIO
0018.04	DISLIPIDEMIA
0018.06	DISLIPIDEMIA
0018.06	OSTEOPOROSIS
0018.09	DISLIPIDEMIA
0022.01	DISLIPIDEMIA
0022.07	COLECISTECTOMÍA
0022.07	HIPERSENSIBILIDAD A FÁRMACO
0022.07	INSUFICIENCIA CARDIACA CONGESTIVA
0022.08	ARTROPATÍA
0022.10	COLECISTECTOMÍA
0023.02	ASMA
0023.02	GLAUCOMA
0023.05	DEPRESIÓN
0023.05	DISLIPIDEMIA
0023.07	DEPRESIÓN
0024.01	ASMA
0024.01	DISLIPIDEMIA
0024.02	DISLIPIDEMIA
0024.02	TUBERCULOSIS
0024.04	DISLIPIDEMIA
0024.04	HIPOTIROIDISMO
0024.05	BOCIO
0024.05	DEPRESIÓN
0025.01	TUBERCULOSIS
0025.02	INFECCIONES POR HEPATITIS VIRAL
0025.02	TUBERCULOSIS
0025.04	DEPRESIÓN
0025.04	DISLIPIDEMIA

## Sheet: Sintomas
NUMPAC	LLT_esp
0001.01	Disfonía
0001.02	Dolor cervical
0001.02	Dolor dorsal
0002.04	Cefalea
0002.07	Cefalea
0002.07	Dolor lumbar
0002.09	Dolor pleurítico
0003.04	Dolor pleurítico
0004.02	Cefalea
0004.03	Dolor dorsal
0004.05	Anorexia
0004.06	Apetito disminuido
0004.06	Dolor lumbar
0004.07	Expectoración
0004.09	Edema
0005.02	Dolor dorsal
0005.04	Disfonía
0005.06	Disfonía
0005.08	Anorexia
0005.09	Apetito disminuido
0005.10	Dolor cervical
0006.03	Disfonía
0006.07	Cefalea
0007.04	Cefalea
0007.04	Desorientación
0007.05	Anorexia
0007.05	Dolor dorsal
0007.06	Cefalea
0008.01	Dolor lumbar
0008.02	Apetito disminuido
0008.03	Parestesias
0008.04	Apetito disminuido
0008.05	Apetito disminuido
0008.05	Dolor de cadera
0008.06	Anorexia
0008.07	Apetito disminuido
0008.07	Edema
0008.09	Apetito disminuido
0008.11	Parestesias
0008.12	Inestabilidad
0008.14	Anemia
0008.14	Apetito disminuido
0008.14	Dolor de hombro
0008.15	Anorexia
0009.05	Dolor dorsal
0010.02	Anorexia
0010.07	Disfonía
0010.10	Anemia
0011.01	Dolor de cadera
0011.02	Anorexia
0011.02	Cefalea
0011.02	Desorientación
0012.07	Dolor dorsal
0012.12	Dolor dorsal
0013.04	Dolor de cadera
0013.06	Dolor lumbar
0013.10	Cefalea
0014.04	Anorexia
0014.08	Anorexia
0016.04	Anorexia
0016.07	Edema
0017.06	Dolor de hombro
0017.06	Edema
0017.08	Dolor lumbar
0017.09	Disfonía
0017.09	Inestabilidad
0018.01	Dolor lumbar
0018.03	Dolor lumbar
0018.04	Cefalea
0018.08	Parestesias
0018.09	Parestesias
0022.07	Dolor lumbar
0022.10	Expectoración
0023.02	Dolor de cadera
0023.06	Dolor cervical
0024.05	Dolor de hombro

## Sheet: Tecnica
NUMPAC	TE1C	TE2C	TE3C	TE4C	TE5C	TE6C	TE7C	TE8C	TE9C	TE10C	TECNESPE_CODE
0001.01		2
0001.02											BIOPSIA (TIPO SIN DETERMINAR)
0001.03	1
0001.04	1
0001.05		2
0001.06		2
0001.07		2
0001.08	1
0001.09				4
0001.10			3
0002.02				4
0002.03											MUESTRA DE SANGRE
0002.04			3
0002.05			3
0002.06											PAAF otro tipo
0002.07			3
0002.08						6
0002.09			3
0002.10			3
0003.01			3
0003.02	1
0003.03											VIDEOTORACOSCOPIA
0003.04											RESECCIÓN ATÍPICA PARATRAQUEAL
0003.05											BIOPSIA (TIPO SIN DETERMINAR)
0003.06
0003.07											VIDEOTORACOSCOPIA
0003.08											TORACOTOMIA
0004.01
0004.02	1
0004.03											PAAF otro tipo
0004.04	1
0004.05
0004.06	1
0004.07
0004.08	1
0004.09
0004.10	1
0005.01			3
0005.02	1
0005.04											PAAF otro tipo
0005.05			3
0005.06	1
0005.08			3
0005.09						6
0005.10						6
0006.02											VIDEOTORACOSCOPIA
0006.03			3
0006.04			3
0006.05				4							BIOPSIA (TIPO SIN DETERMINAR)
0006.07											CRANEOTOMÍA Y RESECCIÓN SNC
0007.01	1
0007.02			3
0007.03			3
0007.04											TREPANO PARIETAL
0007.05	1
0007.06	1
0007.07			3
0007.08			3
0008.01			3		5
0008.02											LOBECTOMÍA
0008.03											LOBECTOMÍA
0008.04	1
0008.05											BIOPSIA (TIPO SIN DETERMINAR)
0008.06		2
0008.07			3
0008.08				4
0008.09											PIEZA QUIRÚRGICA
0008.10											TRU-CUT
0008.11											PAAF otro tipo
0008.12	1
0008.13				4
0008.14						6
0008.15				4
0009.02											LOBECTOMÍA
0009.03											PCR
0009.04						6
0009.05			3
0009.06			3
0009.08			3
0010.01				4
0010.02						6	7
0010.03			3
0010.04			3
0010.05			3	4
0010.06			3
0010.07			3
0010.08			3				7
0010.09							7
0010.10			3
0010.11											PAAF otro tipo
0010.12											VIDEOTORACOSCOPIA
0011.01	1
0011.02			3
0011.03	1
0011.05			3
0011.06	1
0011.07			3
0011.10
0012.03			3
0012.04	1
0012.06			3
0012.07			3
0012.08											LOBECTOMÍA
0012.09											CITOLOGÍA PLEURAL
0012.10											PIEZA QUIRÚRGICA
0012.11			3
0012.12											PAAF otro tipo
0013.01											BIOPSIA (TIPO SIN DETERMINAR)
0013.02			3
0013.04	1
0013.05	1
0013.06			3
0013.07			3
0013.08											BIOPSIA (TIPO SIN DETERMINAR)
0013.09											TORACOSCOPIA
0013.10			3
0014.01											PAAF otro tipo
0014.02				4
0014.03											PAAF otro tipo
0014.04				4
0014.05			3
0014.06	1
0014.07							7
0014.08											PAAF otro tipo
0015.02	1
0015.03			3
0015.04			3
0015.05	1
0015.06											ESCISIÓN LETALIDE
0015.07			3
0015.08											PAAF otro tipo
0015.09											PAAF otro tipo
0016.01			3
0016.04											CITOLOGÍA PLEURAL
0016.05											LOBECTOMÍA
0016.06											FIBROBRONCOSCOPIA
0016.07											BIOPSIA (TIPO SIN DETERMINAR)
0017.01						6
0017.02			3
0017.03	1
0017.04			3
0017.05											PAAF otro tipo
0017.06		2
0017.07						6
0017.08			3
0017.09						6
0017.10						6
0018.01			3
0018.02			3
0018.03											TRU-CUT
0018.04											TRU-CUT
0018.05	1
0018.06											LOBECTOMÍA
0018.07	1
0018.08		2
0018.09	1
0021.07							7
0022.01			3
0022.03
0022.04			3
0022.07											PAAF otro tipo
0022.08											LOBECTOMÍA
0022.09
0022.10											PAAF otro tipo
0023.01											PAAF otro tipo
0023.02	1
0023.03				4							CITOLOGÍA PLEURAL
0023.04						6
0023.05		2		4
0023.06											TRU-CUT
0023.07			3
0023.10				4
0024.01			3
0024.02			3
0024.04			3
0024.05			3
0025.01			3
0025.02	1
0025.03	1
0025.04		2
0025.05											BIOPSIA (TIPO SIN DETERMINAR)
